# Supplementary material for: Regulation of salt tolerance in the roots of Zea mays by L-histidine through transcriptome analysis
Source: Front Plant Sci. 2022 Nov 28;13:1049954. doi: 10.3389/fpls.2022.1049954 (PMC9742451; doi:10.3389/fpls.2022.1049954)
Supplement: Supplementary file 3 [file Table_3.xls]

## Sheet: Sheet1
TABLE S3 | Detailed table of DEGs
CK0_12 vs T0_12
Gene_id	Gene name	Gene description	FC(T0_12/CK0_12)	Log2FC(T0_12/CK0_12)	Pvalue	Padjust	Significant	Regulate	CK0_12h1	CK0_12h2	CK0_12h3	T0_12h1	T0_12h2	T0_12h3	CK0_12	T0_12
gene-LOC100285310	LOC100285310	calcium binding EF-hand protein	9.402	3.23295	2.78378e-22	6.63292e-18	yes	up	4.24	3.99	6.28	45.11	60.48	37.24	4.83667	47.61
gene-LOC114641099	LOC114641099	uncharacterized LOC114641099	0.294	-1.76664	1.56695e-14	1.86678e-10	yes	down	22.3	21.92	17.06	5.56	5.78	7.55	20.4267	6.29667
gene-LOC100384516	LOC100384516	uncharacterized LOC100384516	0.41	-1.28589	6.93369e-13	5.50697e-09	yes	down	100.23	100.75	78.99	41.57	35.74	43.14	93.3233	40.15
gene-LOC542023	LOC542023	dxr protein	0.453	-1.14271	1.63657e-12	9.74867e-09	yes	down	58.97	67.93	59.53	26.79	29.19	32.26	62.1433	29.4133
gene-LOC100281859	LOC100281859	uncharacterized 100281859	0.39	-1.35723	6.26135e-12	2.98378e-08	yes	down	31.05	32.1	26.05	11.44	10.94	13.65	29.7333	12.01
gene-LOC606430	LOC606430	deoxy xylulose synthase 2	0.142	-2.81449	1.04914e-11	4.1663e-08	yes	down	9.4	5.24	11.2	1.82	1.06	1.03	8.61333	1.30333
gene-LOC100284159	LOC100284159	metallothionein-like protein 1	0.32	-1.64401	2.12499e-11	7.23315e-08	yes	down	901.98	743.98	539.74	234.73	200.35	276.98	728.567	237.353
gene-LOC100284251	LOC100284251	flavonol 4-sulfotransferase	0.329	-1.60258	2.50625e-11	7.46454e-08	yes	down	28.25	19.93	23.09	8.34	8.43	7.7	23.7567	8.15667
gene-LOC100501175	LOC100501175	uncharacterized LOC100501175, transcript variant X9	4.761	2.25115	3.46456e-11	9.17224e-08	yes	up	11.48	17.54	12.13	93.38	80.21	42.31	13.7167	71.9667
gene-LOC100281788	LOC100281788	uncharacterized LOC100281788, transcript variant X5	0.206	-2.27723	2.27454e-10	5.41955e-07	yes	down	2.01	2.35	2.09	0.33	0.55	0.51	2.15	0.463333
gene-LOC103648227	LOC103648227	AAA-ATPase ASD mitochondrial	0.274	-1.86888	1.04059e-09	2.06617e-06	yes	down	64.83	66.97	63.24	14.35	14.26	27.46	65.0133	18.69
gene-LOC100276163	LOC100276163	uncharacterized LOC100276163	0.305	-1.71107	1.5764e-09	2.85845e-06	yes	down	19.77	27.75	17.82	6.91	5.28	8.52	21.78	6.90333
gene-LOC100284407	LOC100284407	cellulase containing protein	0.423	-1.24107	1.68633e-09	2.85845e-06	yes	down	23.2	28.19	20.42	10.53	11.77	9.38	23.9367	10.56
gene-LOC100304375	LOC100304375	uncharacterized LOC100304375	0.304	-1.71843	1.79951e-09	2.85845e-06	yes	down	31.39	25.03	18.16	6.87	7.15	9.75	24.86	7.92333
gene-LOC100192880	LOC100192880	AT-hook motif nuclear-localized protein 1, transcript variant X1	0.448	-1.15893	2.83315e-09	4.21909e-06	yes	down	99.26	85.35	85.63	36.72	46.92	45.41	90.08	43.0167
gene-LOC100217167	LOC100217167	uncharacterized LOC100217167, transcript variant X1	3.684	1.88128	9.69793e-09	1.35925e-05	yes	up	2.74	4.88	3.82	18.54	15.22	10.82	3.81333	14.86
gene-LOC103652818	LOC103652818	receptor-like protein kinase HSL1, transcript variant X2	0.19	-2.39654	1.14164e-08	1.46254e-05	yes	down	10.58	18.27	8.49	2.4	1.35	3.62	12.4467	2.45667
gene-LOC100277079	LOC100277079	uncharacterized LOC100277079, transcript variant X1	0.308	-1.69829	1.16625e-08	1.46254e-05	yes	down	39.32	38.94	24.95	7.77	13.01	12.09	34.4033	10.9567
gene-LOC732784	LOC732784	uncharacterized LOC732784	6.633	2.72963	1.78223e-08	2.10019e-05	yes	up	2.27	2.39	0.82	18.62	11.38	7.38	1.82667	12.46
gene-LOC100384122	LOC100384122	uncharacterized LOC100384122	4.088	2.03155	1.85101e-08	2.10019e-05	yes	up	12.97	17.34	20.96	119.74	83.75	48.18	17.09	83.89
gene-LOC103627618	LOC103627618	uncharacterized LOC103627618	2.036	1.02579	2.29666e-08	2.40663e-05	yes	up	6.34	7.13	6.08	14.84	14.6	12.6	6.51667	14.0133
gene-LOC100381917	LOC100381917	putative protein kinase superfamily protein	0.281	-1.83369	2.3231e-08	2.40663e-05	yes	down	7.22	8.82	5.41	2.45	1.52	2.31	7.15	2.09333
gene-LOC100381735	LOC100381735	C2 calcium/lipid-binding plant phosphoribosyltransferase family protein	2.633	1.39685	2.63453e-08	2.61554e-05	yes	up	22.36	29.11	23.76	88.84	64.66	52.12	25.0767	68.54
gene-LOC100275283	LOC100275283	uncharacterized LOC100275283, transcript variant X1	0.329	-1.60269	3.43882e-08	3.27747e-05	yes	down	216.72	221.24	146.08	47.72	61.94	85.76	194.68	65.14
gene-LOC100193615	LOC100193615	uncharacterized LOC100193615	2.542	1.34583	4.2423e-08	3.88774e-05	yes	up	7.74	9.63	6.79	21.58	24.7	16.54	8.05333	20.94
gene-LOC118475735	LOC118475735	28S ribosomal RNA	210.637	7.71862	5.00207e-08	4.41423e-05	yes	up	0.01	0	0	0.89	3.51	0.66	0.00333333	1.68667
gene-LOC107303346	LOC107303346	Phospholipase A1-Igamma1 chloroplastic	0.217	-2.20322	5.46622e-08	4.64434e-05	yes	down	2.98	4.11	5.39	0.77	0.91	1.18	4.16	0.953333
gene-LOC100285383	LOC100285383	uncharacterized LOC100285383	3.079	1.62249	5.65265e-08	4.64434e-05	yes	up	34.65	57.5	52.49	207.16	135.74	122.54	48.2133	155.147
gene-LOC100501091	LOC100501091	Protein EXORDIUM	3.2	1.67817	6.48725e-08	5.15239e-05	yes	up	5.6	6.76	5.43	14.83	26.7	17.62	5.93	19.7167
gene-LOC100272620	LOC100272620	uncharacterized LOC100272620	0.436	-1.19645	7.49914e-08	5.76394e-05	yes	down	153.85	132.41	158.46	54.85	73.51	75.59	148.24	67.9833
gene-LOC100275557	LOC100275557	uncharacterized LOC100275557	2.905	1.5384	9.26902e-08	6.45513e-05	yes	up	4.1	4.52	2.97	12.5	13.83	8.78	3.86333	11.7033
gene-lox6	lox6	linoleate 9S-lipoxygenase6	0.332	-1.59196	9.45639e-08	6.45513e-05	yes	down	46.67	42.18	25.51	11.32	11.77	16.65	38.12	13.2467
gene-LOC100279209	LOC100279209	uncharacterized LOC100279209, transcript variant X1	2.151	1.1048	9.46426e-08	6.45513e-05	yes	up	15.78	20.6	19.47	49.4	38.43	38.57	18.6167	42.1333
gene-LOC100101549	LOC100101549	RTCS-like 1	0.239	-2.06794	9.48208e-08	6.45513e-05	yes	down	17.7	19.15	13.31	2.64	3.74	5.94	16.72	4.10667
gene-LOC103642150	LOC103642150	BTB/POZ and MATH domain-containing protein 4	0.485	-1.04455	1.56531e-07	0.000103602	yes	down	130.45	130.06	146.96	58.36	71.37	75.74	135.823	68.49
gene-LOC100283619	LOC100283619	uncharacterized LOC100283619	8.499	3.08736	1.64292e-07	0.0001058	yes	up	0.49	0.14	0.46	3.06	3.56	1.93	0.363333	2.85
gene-LOC100285653	LOC100285653	uncharacterized LOC100285653	2.617	1.38789	1.88784e-07	0.000116661	yes	up	20.87	23.4	26	78.6	68.33	45.77	23.4233	64.2333
gene-LOC103633564	LOC103633564	probable WRKY transcription factor 70	0.32	-1.64375	1.9095e-07	0.000116661	yes	down	4.88	5.84	5.97	1.49	1.73	2.47	5.56333	1.89667
gene-LOC103631778	LOC103631778	alanine--glyoxylate aminotransferase 2 homolog 1, mitochondrial	2.436	1.28442	2.21693e-07	0.000132057	yes	up	213.13	169.75	245.23	606.13	565.67	442.92	209.37	538.24
gene-LOC100281047	LOC100281047	uncharacterized LOC100281047	0.385	-1.3757	2.3005e-07	0.000133693	yes	down	17.72	20.6	22.19	5.55	7.96	9.29	20.17	7.6
gene-LOC100281158	LOC100281158	uncharacterized LOC100281158	13.59	3.76447	2.45555e-07	0.000139306	yes	up	0.17	2.58	0.68	24.7	13.27	9.9	1.14333	15.9567
gene-LOC100279937	LOC100279937	uncharacterized LOC100279937	0.409	-1.28816	3.04288e-07	0.000168611	yes	down	10.22	9.63	7.58	3.24	3.96	4.57	9.14333	3.92333
gene-LOC100191879	LOC100191879	uncharacterized LOC100191879	0.441	-1.18063	3.16133e-07	0.000171193	yes	down	18.96	19.22	23.8	8.05	10.18	10.59	20.66	9.60667
gene-LOC103651447	LOC103651447	CASP-like protein 4U1	0.417	-1.26031	3.84875e-07	0.000198288	yes	down	27.42	33.82	28.72	10.23	12.72	16.59	29.9867	13.18
gene-LOC100216685	LOC100216685	uncharacterized LOC100216685, transcript variant X1	0.452	-1.14664	4.64629e-07	0.00023064	yes	down	13.26	12.43	14	5.48	7.42	6.05	13.23	6.31667
gene-LOC100276055	LOC100276055	uncharacterized LOC100276055	2.331	1.22075	5.53953e-07	0.00026656	yes	up	24.29	26.18	25.71	76.61	52.86	52.92	25.3933	60.7967
gene-LOC100286240	LOC100286240	plasma membrane associated protein	0.497	-1.00911	6.46372e-07	0.00028711	yes	down	57.22	51.76	60.39	26.68	28.26	32.5	56.4567	29.1467
gene-LOC103645724	LOC103645724	uncharacterized LOC103645724, transcript variant X1	0.393	-1.34794	6.48557e-07	0.00028711	yes	down	4.81	4.48	3.28	1.6	1.68	1.91	4.19	1.73
gene-LOC103637673	LOC103637673	beta-amylase 3, chloroplastic	4.539	2.18246	6.48923e-07	0.00028711	yes	up	4.98	4.37	5.28	36.08	23.55	10.31	4.87667	23.3133
gene-LOC103650768	LOC103650768	hexokinase-3	2.233	1.15888	6.50689e-07	0.00028711	yes	up	14.68	21.03	14.02	45.89	36.24	33.75	16.5767	38.6267
gene-LOC100284306	LOC100284306	Ethylene response factor	0.375	-1.41462	7.92608e-07	0.000333338	yes	down	236.9	162.54	127.76	57.67	70.8	77.97	175.733	68.8133
gene-LOC103635755	LOC103635755	protein G1-like7	0.363	-1.4634	7.96564e-07	0.000333338	yes	down	5.06	5.28	7.1	1.89	2.64	2.14	5.81333	2.22333
gene-LOC100279417	LOC100279417	Protein WALLS ARE THIN 1	0.364	-1.45824	7.97426e-07	0.000333338	yes	down	31.81	21.04	21.21	7.38	9.63	11.29	24.6867	9.43333
gene-LOC103646048	LOC103646048	putative leucine-rich repeat receptor-like protein kinase family protein	0.398	-1.32829	8.66597e-07	0.000356007	yes	down	9.24	11.94	8.28	3.46	3.46	5.37	9.82	4.09667
gene-LOC100281673	LOC100281673	ubiquitin-protein ligase	4.185	2.06513	9.0513e-07	0.000365534	yes	up	1.6	4.08	2.85	17.61	11.28	8.33	2.84333	12.4067
gene-LOC118474362	LOC118474362	-	62.532	5.96652	1.01132e-06	0.000401611	yes	up	0	0.08	0	2.97	1.77	0.36	0.0266667	1.7
gene-lox12	lox12	linoleate 9S-lipoxygenase12	0.406	-1.30065	1.07219e-06	0.00041809	yes	down	25.08	19.71	32.11	10.25	11.09	11.73	25.6333	11.0233
gene-LOC103651152	LOC103651152	uncharacterized LOC103651152, transcript variant X1	0.156	-2.68042	1.17015e-06	0.000441734	yes	down	1.95	2.55	1.5	0.26	0.15	0.58	2	0.33
gene-LOC100280342	LOC100280342	uncharacterized LOC100280342, transcript variant X3	0.333	-1.58535	1.20901e-06	0.000441734	yes	down	9.48	5.94	5.24	1.98	2.88	2.36	6.88667	2.40667
gene-LOC100284252	LOC100284252	nodulin-like protein	0.257	-1.95737	1.21888e-06	0.000441734	yes	down	11.23	17.4	7.45	2.13	3.13	4.36	12.0267	3.20667
gene-LOC103651206	LOC103651206	protein FAR-RED IMPAIRED RESPONSE 1-like, transcript variant X2	0.436	-1.19636	1.22359e-06	0.000441734	yes	down	15.27	12.29	12.92	4.92	6.43	6.5	13.4933	5.95
gene-LOC100304408	LOC100304408	rRNA N-glycosidase	0.28	-1.83646	1.46044e-06	0.000519373	yes	down	15.96	10.83	6.68	2.7	3.07	3.98	11.1567	3.25
gene-LOC542215	LOC542215	glutamine synthetase 3, transcript variant X1	0.459	-1.12204	1.56366e-06	0.000547903	yes	down	232.69	303.36	270.17	101.56	124.94	159.18	268.74	128.56
gene-LOC541630	LOC541630	Two-component response regulator ARR9	0.493	-1.02077	1.58885e-06	0.00054866	yes	down	33.14	36.67	34.62	18.93	15.65	21.22	34.81	18.6
gene-LOC100191787	LOC100191787	uncharacterized LOC100191787	0.336	-1.5723	1.82721e-06	0.000613196	yes	down	31.34	21.8	16.61	7.63	6.42	10.58	23.25	8.21
gene-LOC100501672	LOC100501672	putative cytochrome P450 superfamily protein	0.486	-1.04126	1.92431e-06	0.000636813	yes	down	19.76	20.35	22.5	9.2	10.21	12.56	20.87	10.6567
gene-LOC103639037	LOC103639037	WAT1-related protein At5g64700, transcript variant X1	0.226	-2.14413	2.15211e-06	0.000692949	yes	down	8.25	10.13	7.24	1.34	1.34	3.51	8.54	2.06333
gene-LOC100274359	LOC100274359	uncharacterized LOC100274359, transcript variant X1	5.162	2.36783	2.2151e-06	0.000694465	yes	up	2.93	8.58	3.12	36.92	19.33	18.2	4.87667	24.8167
gene-LOC100273589	LOC100273589	putative cytochrome P450 superfamily protein	0.258	-1.95526	2.24756e-06	0.000695487	yes	down	41.33	19.39	17.83	5.42	6.3	9.63	26.1833	7.11667
gene-LOC100384222	LOC100384222	uncharacterized LOC100384222	0.253	-1.98446	2.44678e-06	0.000737967	yes	down	4.14	4.16	3.07	1.05	0.64	1.32	3.79	1.00333
gene-LOC100275791	LOC100275791	Multicopper oxidase LPR2	0.316	-1.66377	2.51841e-06	0.000741919	yes	down	6.25	5.18	3.5	1.45	1.35	2.15	4.97667	1.65
gene-LOC103642039	LOC103642039	probable lipoxygenase 8, chloroplastic	0.207	-2.27067	2.52216e-06	0.000741919	yes	down	1.05	1.34	0.73	0.28	0.2	0.19	1.04	0.223333
gene-LOC103640919	LOC103640919	fatty acid desaturase DES2	0.281	-1.83376	2.61767e-06	0.000760624	yes	down	6.53	9.94	5.3	1.34	2.64	2.35	7.25667	2.11
gene-LOC100283406	LOC100283406	permease I	5.467	2.45086	2.92542e-06	0.000833553	yes	up	1.6	2.25	1.01	14.13	9.76	3.71	1.62	9.2
gene-LOC100278079	LOC100278079	uncharacterized LOC100278079	0.414	-1.27264	2.9736e-06	0.000833553	yes	down	18.79	15.24	13.45	5.27	7.15	8.19	15.8267	6.87
gene-LOC100284736	LOC100284736	xyloglucan endotransglucosylase/hydrolase protein 23	2.47	1.30453	3.09488e-06	0.000844159	yes	up	13.95	16.11	13.3	45.39	40.62	25.42	14.4533	37.1433
gene-LOC100277754	LOC100277754	uncharacterized LOC100277754	0.397	-1.33293	3.09577e-06	0.000844159	yes	down	12.09	10.71	15.9	4.98	5.82	5.39	12.9	5.39667
gene-LOC100382507	LOC100382507	Rop guanine nucleotide exchange factor 2	3.353	1.74559	3.11772e-06	0.000844159	yes	up	7.9	13.59	7.39	48.52	28.28	22.91	9.62667	33.2367
gene-LOC100192667	LOC100192667	Vacuolar-processing enzyme gamma-isozyme	0.29	-1.78541	3.16521e-06	0.000847386	yes	down	4.28	7.27	4.35	1.21	2.04	1.53	5.3	1.59333
gene-LOC100283821	LOC100283821	uncharacterized LOC100283821	0.456	-1.13338	3.24953e-06	0.000860295	yes	down	159.65	132.81	140.39	51.32	72.92	80.7	144.283	68.3133
gene-LOC100281547	LOC100281547	MARD1	0.487	-1.03745	3.37467e-06	0.000883607	yes	down	33.37	41.1	42.87	16.41	22.65	20.41	39.1133	19.8233
gene-LOC103646955	LOC103646955	flavonoid O-methyltransferase-like protein Os11g0303600	0.246	-2.02403	3.45111e-06	0.0008938	yes	down	528.27	192.84	180.76	70.89	70.78	90.96	300.623	77.5433
gene-LOC109945364	LOC109945364	uncharacterized LOC109945364, transcript variant X1	4.121	2.04299	3.83934e-06	0.000968785	yes	up	0.46	3.33	3.4	7.29	5.6	1.94	2.39667	4.94333
gene-LOC542685	LOC542685	cellulose synthase10	0.449	-1.15464	3.87761e-06	0.000968785	yes	down	61.36	55.44	50.94	19.6	26.79	32.9	55.9133	26.43
gene-LOC103641688	LOC103641688	ATP sulfurylase 1, chloroplastic	0.336	-1.57295	3.90328e-06	0.000968785	yes	down	22.6	13.17	16.61	5.53	5.39	7.25	17.46	6.05667
gene-LOC100280091	LOC100280091	uncharacterized LOC100280091, transcript variant X1	0.37	-1.43301	4.41034e-06	0.00106744	yes	down	10.34	9.55	7.02	2.59	3.68	4.07	8.97	3.44667
gene-LOC103650124	LOC103650124	uncharacterized LOC103650124	185.656	7.53649	4.41704e-06	0.00106744	yes	up	0	0	0	1.54	0.8	0.07	0	0.803333
gene-LOC100279578	LOC100279578	uncharacterized LOC100279578	3.413	1.77125	4.43515e-06	0.00106744	yes	up	1.29	1.65	1.34	6.52	5.39	3.35	1.42667	5.08667
gene-LOC100194243	LOC100194243	Galactosyltransferase family protein, transcript variant X1	0.385	-1.37774	4.77258e-06	0.00113716	yes	down	28.44	32.8	21.04	7.56	13.25	12.12	27.4267	10.9767
gene-LOC100216867	LOC100216867	uncharacterized LOC100216867, transcript variant X1	6.291	2.65328	5.34798e-06	0.00124928	yes	up	0.3	0.66	0.7	5.81	3.51	1.69	0.553333	3.67
gene-LOC100383168	LOC100383168	uncharacterized LOC100383168, transcript variant X1	0.447	-1.16273	5.7519e-06	0.00133059	yes	down	8.98	8.5	6.58	3.02	3.72	4.54	8.02	3.76
gene-LOC100381633	LOC100381633	Major facilitator superfamily protein	0.486	-1.04207	5.92693e-06	0.00135789	yes	down	12.01	12.03	12.78	4.84	6.68	7.32	12.2733	6.28
gene-LOC100274138	LOC100274138	Histone H2A	2.511	1.32808	6.00441e-06	0.00136151	yes	up	146.85	224.75	138.15	584.64	375.74	347.39	169.917	435.923
gene-LOC103645954	LOC103645954	36.4 kDa proline-rich protein-like	0.228	-2.13369	6.05698e-06	0.00136151	yes	down	40.06	92.41	26.71	8.3	14.9	13.5	53.06	12.2333
gene-LOC100282949	LOC100282949	uncharacterized LOC100282949, transcript variant X2	0.262	-1.93064	6.52298e-06	0.00145255	yes	down	36.03	20.93	12.19	5.51	4.78	8.07	23.05	6.12
gene-LOC103625889	LOC103625889	ATP-sulfurylase 3, chloroplastic-like	0.36	-1.47574	7.00442e-06	0.00154532	yes	down	57.1	30.44	30.3	12.72	14.72	16.94	39.28	14.7933
gene-TRNAR-CCU-8	TRNAR-CCU	tRNA-Arg	0.437	-1.19453	7.15113e-06	0.00156321	yes	down	78.85	68.33	65.69	23.1	40.58	34.14	70.9567	32.6067
gene-LOC103653874	LOC103653874	-	2.602	1.37937	8.14785e-06	0.00175056	yes	up	5.95	6.67	4.62	19.14	13.44	13.65	5.74667	15.41
gene-LOC100304377	LOC100304377	Mechanosensitive ion channel protein 6	2.885	1.52855	8.40783e-06	0.00178869	yes	up	3.1	6.27	3.26	16.5	11.22	10.21	4.21	12.6433
gene-LOC100194211	LOC100194211	Sigma factor sigB regulation protein rsbQ	0.425	-1.236	8.4861e-06	0.00178937	yes	down	105.24	97.23	66.57	39.67	29.93	49.7	89.68	39.7667
gene-LOC100502339	LOC100502339	putative O-Glycosyl hydrolase superfamily protein	0.441	-1.18199	8.92504e-06	0.00183969	yes	down	7.2	10.14	8.58	3.31	3.6	5.07	8.64	3.99333
gene-LOC100279537	LOC100279537	uncharacterized LOC100279537	0.477	-1.06707	8.95639e-06	0.00183969	yes	down	6.63	7.46	6.45	3	3.34	3.93	6.84667	3.42333
gene-LOC112806052	LOC112806052	uncharacterized LOC112806052	0.253	-1.98507	9.03552e-06	0.00184008	yes	down	38.49	17.19	40.18	7.76	11.24	5.76	31.9533	8.25333
gene-LOC103646183	LOC103646183	multiple C2 and transmembrane domain-containing protein 2-like	0.473	-1.07988	9.47011e-06	0.00191224	yes	down	27.86	21.51	27.35	10.28	14.11	13.97	25.5733	12.7867
gene-LOC100502158	LOC100502158	Histone H2B	4.57	2.19233	1.05269e-05	0.00207294	yes	up	146.79	355.21	79.53	1202.74	878.54	607.9	193.843	896.393
gene-LOC100282443	LOC100282443	uncharacterized LOC100282443	0.442	-1.1776	1.08322e-05	0.00211557	yes	down	7.81	9.62	7.77	3.19	3.63	4.84	8.4	3.88667
gene-LOC103633057	LOC103633057	wall-associated receptor kinase-like 14	0.435	-1.20205	1.10521e-05	0.00212766	yes	down	12.91	12.47	10.48	3.91	5.6	6.86	11.9533	5.45667
gene-LOC100193478	LOC100193478	uncharacterized LOC100193478	0.203	-2.297	1.12513e-05	0.00212766	yes	down	6.19	6.1	2.58	1.05	0.67	1.42	4.95667	1.04667
gene-LOC100381770	LOC100381770	uncharacterized LOC100381770	0.252	-1.98717	1.15695e-05	0.00217061	yes	down	2.46	3.69	2.54	0.49	0.79	1.02	2.89667	0.766667
gene-LOC103651017	LOC103651017	uncharacterized LOC103651017, transcript variant X1	3.145	1.65304	1.1835e-05	0.00218453	yes	up	0.87	0.58	1.02	3.9	2.84	2.54	0.823333	3.09333
gene-LOC100194192	LOC100194192	uncharacterized LOC100194192	0.375	-1.41548	1.21652e-05	0.00221267	yes	down	21.67	25.99	12.38	8.96	7.43	7.02	20.0133	7.80333
gene-LOC100276969	LOC100276969	uncharacterized LOC100276969	0.405	-1.30511	1.24216e-05	0.00224219	yes	down	169.21	146.83	258.73	71.92	78.1	91	191.59	80.34
gene-LOC103646543	LOC103646543	Trihelix transcription factor ASR3, transcript variant X1	0.425	-1.23585	1.29085e-05	0.00231255	yes	down	17.7	13.94	12.9	5.03	7.49	7.55	14.8467	6.69
gene-LOC103642146	LOC103642146	uncharacterized LOC103642146	0.292	-1.77687	1.37515e-05	0.00242939	yes	down	82.26	181.39	92.14	23.5	30.22	51.84	118.597	35.1867
gene-LOC100383650	LOC100383650	uncharacterized LOC100383650	4.021	2.00739	1.37645e-05	0.00242939	yes	up	5.01	7.24	11.46	36.32	14.9	23.14	7.90333	24.7867
gene-LOC100191564	LOC100191564	uncharacterized LOC100191564, transcript variant variant	0.417	-1.26112	1.50625e-05	0.00263538	yes	down	68.58	83.48	109.38	31.17	34.11	49.21	87.1467	38.1633
gene-LOC100284351	LOC100284351	uncharacterized LOC100284351	0.337	-1.56754	1.54654e-05	0.00265103	yes	down	37.49	38.67	23.93	9.3	8.34	17.2	33.3633	11.6133
gene-LOC100279202	LOC100279202	transcription initiation factor TFIID subunit 4b pseudogene	10.971	3.45567	1.59759e-05	0.00271898	yes	up	6.14	5.19	4.21	13.92	5.05	16.2	5.18	11.7233
gene-LOC100284303	LOC100284303	polygalacturonase inhibitor 2	2.935	1.55314	1.64419e-05	0.00275889	yes	up	5.24	8.3	3.56	21.93	16.48	13.46	5.7	17.29
gene-LOC103644047	LOC103644047	QWRF motif-containing protein 2-like	2.239	1.16285	1.94928e-05	0.00317929	yes	up	2.68	3.94	2.62	8.55	6.68	6.4	3.08	7.21
gene-LOC103651565	LOC103651565	probable esterase KAI2	0.462	-1.11367	1.97226e-05	0.00317929	yes	down	119.62	103.42	90.62	36.33	55.87	59.39	104.553	50.53
gene-LOC100285616	LOC100285616	calcineurin B-like protein 4	0.496	-1.01187	1.9748e-05	0.00317929	yes	down	65.76	52.38	54.09	24.24	28.72	36.15	57.41	29.7033
gene-LOC100383021	LOC100383021	Oligopeptide transporter 7	0.424	-1.23858	1.99487e-05	0.00319006	yes	down	13.75	11.66	9.42	4.3	4.26	7.36	11.61	5.30667
gene-LOC100272799	LOC100272799	uncharacterized LOC100272799	0.305	-1.71323	2.04635e-05	0.00320368	yes	down	1.87	2.64	2.35	0.81	0.64	0.75	2.28667	0.733333
gene-LOC100284725	LOC100284725	uncharacterized LOC100284725	0.432	-1.20991	2.0505e-05	0.00320368	yes	down	12.16	18.01	15.41	7.2	5.52	9	15.1933	7.24
gene-LOC103627301	LOC103627301	monooxygenase 1, transcript variant X1	0.416	-1.26596	2.06995e-05	0.00320368	yes	down	32.1	22.19	26.96	9.17	15.28	10.92	27.0833	11.79
gene-LOC103649874	LOC103649874	Glycosyltransferase family 61 protein	0.302	-1.72744	2.07062e-05	0.00320368	yes	down	39.3	45.73	15.19	9.1	9.02	13.31	33.4067	10.4767
gene-LOC103504712	LOC103504712	histone H2A	2.267	1.18051	2.25445e-05	0.00340404	yes	up	370.07	517.02	375.24	1228.04	1013.32	679.35	420.777	973.57
gene-LOC100283700	LOC100283700	uncharacterized LOC100283700	0.319	-1.64785	2.25726e-05	0.00340404	yes	down	24.07	43.14	21.46	7.97	7.05	14.14	29.5567	9.72
gene-LOC100277687	LOC100277687	uncharacterized LOC100277687	0.461	-1.11683	2.29861e-05	0.00344459	yes	down	31.28	33.71	25.46	12.78	11.79	18.15	30.15	14.24
gene-LOC103629223	LOC103629223	translation initiation factor IF-2, transcript variant X1	0.484	-1.04665	2.36022e-05	0.00351481	yes	down	13.01	10.97	9.34	6.39	5.22	4.56	11.1067	5.39
gene-LOC100281065	LOC100281065	uncharacterized LOC100281065, transcript variant X1	2.351	1.23354	2.42276e-05	0.00358553	yes	up	20.8	36.17	27.83	90.54	66.18	53.43	28.2667	70.05
gene-LOC100278833	LOC100278833	TPX2 (targeting protein for Xklp2) protein family, transcript variant X1	3.301	1.72288	2.43797e-05	0.00358577	yes	up	3.5	7.68	3.49	24.46	13.8	12.11	4.89	16.79
gene-LOC103643394	LOC103643394	phosphatidylinositol 4-phosphate 5-kinase 9, transcript variant X1	0.231	-2.11376	2.48964e-05	0.0036393	yes	down	6.46	6.49	2.55	1.33	0.61	1.91	5.16667	1.28333
gene-LOC100191438	LOC100191438	putative WAK family receptor-like protein kinase, transcript variant X1	0.352	-1.50832	2.52919e-05	0.00364883	yes	down	12.84	7.79	5.81	2.89	3.11	3.8	8.81333	3.26667
gene-LOC100286260	LOC100286260	lactoylglutathione lyase	2.765	1.4675	2.5421e-05	0.00364883	yes	up	5.27	8.98	9.76	29.56	25.3	16.85	8.00333	23.9033
gene-LOC100193349	LOC100193349	uncharacterized LOC100193349	0.462	-1.11259	2.59631e-05	0.00367418	yes	down	36.42	28.1	24.83	12.66	13.29	16.64	29.7833	14.1967
gene-LOC100284020	LOC100284020	ring canal kelch	0.347	-1.52728	2.60602e-05	0.00367418	yes	down	3.13	4.58	4.02	1.01	1.53	1.69	3.91	1.41
gene-LOC103635848	LOC103635848	uncharacterized LOC103635848, transcript variant X1	2.143	1.09969	2.72573e-05	0.00382036	yes	up	3.95	5.3	3.29	11.53	8.21	8.39	4.18	9.37667
gene-LOC100383396	LOC100383396	uncharacterized LOC100383396	0.33	-1.59829	2.77932e-05	0.00387269	yes	down	14.9	11.89	9.7	2.84	3.42	6.36	12.1633	4.20667
gene-LOC100217165	LOC100217165	uncharacterized LOC100217165	3.153	1.6567	2.81385e-05	0.003898	yes	up	30.05	64.64	62.89	245.06	162.61	112.39	52.5267	173.353
gene-aos2	aos2	allene-oxide synthase2	0.34	-1.55743	2.83793e-05	0.00390237	yes	down	2.3	3.14	2.54	0.82	0.96	1.07	2.66	0.95
gene-LOC103639513	LOC103639513	DUF1677 family protein	0.256	-1.96763	2.8637e-05	0.00390237	yes	down	12.57	15.93	7.92	2.75	1.69	5.21	12.14	3.21667
gene-LOC100286093	LOC100286093	uncharacterized LOC100286093, transcript variant X1	0.382	-1.38786	2.91923e-05	0.00395208	yes	down	17.86	16.7	8.36	4.87	5.9	6.32	14.3067	5.69667
gene-LOC100191362	LOC100191362	uncharacterized LOC100191362	3.086	1.62569	2.97234e-05	0.00400123	yes	up	11.27	25.61	11.61	71.13	42.55	40.72	16.1633	51.4667
gene-LOC100279036	LOC100279036	uncharacterized LOC100279036	4.767	2.25303	3.02061e-05	0.00404337	yes	up	1.39	3.58	1.24	11.62	7.15	11.37	2.07	10.0467
gene-LOC100274843	LOC100274843	uncharacterized LOC100274843	0.159	-2.65448	3.15396e-05	0.00419829	yes	down	1.76	6.78	3.64	0.48	0.54	0.96	4.06	0.66
gene-LOC100277155	LOC100277155	uncharacterized LOC100277155	2.506	1.32514	3.17752e-05	0.00420616	yes	up	36.68	77.82	48.25	178.04	129.91	114.72	54.25	140.89
gene-LOC100284687	LOC100284687	uncharacterized LOC100284687	0.223	-2.16507	3.20155e-05	0.00421455	yes	down	6.12	5.8	2.2	1.48	0.67	1.12	4.70667	1.09
gene-LOC100278851	LOC100278851	uncharacterized LOC100278851, transcript variant 2	0.341	-1.55137	3.23421e-05	0.00423415	yes	down	2.92	3.56	4.47	1.02	1.43	1.51	3.65	1.32
gene-LOC100280850	LOC100280850	uncharacterized LOC100280850	0.491	-1.02586	3.28392e-05	0.00425364	yes	down	47.22	32.25	43.37	20.65	20.97	21.13	40.9467	20.9167
gene-LOC103157007	LOC103157007	60S ribosomal protein L37-like	3.104	1.63407	3.44628e-05	0.00443862	yes	up	40.77	97.02	38.48	232.16	146.98	168.56	58.7567	182.567
gene-LOC103626750	LOC103626750	Leucine zipper protein-like	0.358	-1.48078	3.52821e-05	0.00447247	yes	down	4.52	2.99	3.03	1.04	1.25	1.69	3.51333	1.32667
gene-LOC103627158	LOC103627158	DUF679 domain membrane protein 7	0.301	-1.73235	3.52887e-05	0.00447247	yes	down	6.17	4.29	6.08	2.31	1.7	1.18	5.51333	1.73
gene-LOC100383137	LOC100383137	uncharacterized LOC100383137, transcript variant X1	0.361	-1.46914	3.61903e-05	0.00456247	yes	down	4.06	2.83	5	1.23	1.87	1.45	3.96333	1.51667
gene-LOC732769	LOC732769	symbiosis receptor-like kinase-like	0.354	-1.49886	3.65481e-05	0.00458171	yes	down	28.65	33.28	16.52	6.39	9.77	12.85	26.15	9.67
gene-LOC103646216	LOC103646216	wall-associated receptor kinase 5, transcript variant X1	0.318	-1.65328	3.67275e-05	0.00458171	yes	down	12.38	7.07	6.35	2.91	2.34	3.1	8.6	2.78333
gene-LOC100191591	LOC100191591	uncharacterized LOC100191591	2.61	1.38395	3.70577e-05	0.00459882	yes	up	12.82	24.04	14.83	65.53	41.6	34.18	17.23	47.1033
gene-LOC100304295	LOC100304295	uncharacterized LOC100304295	0.432	-1.21179	3.80318e-05	0.00469525	yes	down	7.77	9.35	8.44	4.66	2.73	4.38	8.52	3.92333
gene-LOC103647892	LOC103647892	10 kDa chaperonin, mitochondrial	2.847	1.50959	3.83965e-05	0.00471584	yes	up	9.27	20.48	8.54	42.49	35.02	34.07	12.7633	37.1933
gene-LOC100284765	LOC100284765	fasciclin-like arabinogalactan protein 7	0.348	-1.52266	3.9123e-05	0.00477607	yes	down	32.54	31.81	20.53	5.82	11.41	13.36	28.2933	10.1967
gene-LOC103637625	LOC103637625	silicon efflux transporter LSI3	0.135	-2.89315	3.95521e-05	0.00477607	yes	down	9.37	2.83	1.46	0.75	0.37	0.82	4.55333	0.646667
gene-LOC100284367	LOC100284367	uncharacterized LOC100284367	0.408	-1.29264	3.95922e-05	0.00477607	yes	down	25.49	26.69	40	10.65	13.2	15.32	30.7267	13.0567
gene-LOC100284766	LOC100284766	uncharacterized LOC100284766	0.458	-1.12525	3.96887e-05	0.00477607	yes	down	26.42	22.63	21.22	8.6	10.65	14.34	23.4233	11.1967
gene-LOC100216590	LOC100216590	uncharacterized LOC100216590	0.442	-1.17668	4.0602e-05	0.00484203	yes	down	9.77	13.05	9.33	4.48	4.46	5.82	10.7167	4.92
gene-LOC103642085	LOC103642085	uncharacterized LOC103642085	2.341	1.22696	4.06507e-05	0.00484203	yes	up	13.25	20.48	11.88	49.99	31.26	30.34	15.2033	37.1967
gene-LOC100285022	LOC100285022	uncharacterized LOC100285022	0.392	-1.35185	4.08465e-05	0.00484203	yes	down	46.75	34.96	30.07	10.09	15.41	20.29	37.26	15.2633
gene-LOC100280493	LOC100280493	von Willebrand factor type A domain containing protein, transcript variant 2	0.37	-1.43554	4.37337e-05	0.00508313	yes	down	7.3	4.8	8.4	3.08	2.02	2.93	6.83333	2.67667
gene-LOC100217141	LOC100217141	uncharacterized LOC100217141	0.462	-1.11348	4.40237e-05	0.005092	yes	down	642.73	765.57	612.34	216.49	370.7	381.97	673.547	323.053
gene-LOC100276953	LOC100276953	uncharacterized LOC100276953	0.425	-1.23596	4.58782e-05	0.00523704	yes	down	7.08	6.04	6.86	3.17	3.05	2.62	6.66	2.94667
gene-LOC100193850	LOC100193850	integral membrane protein like protein, transcript variant X1	0.358	-1.48148	4.5937e-05	0.00523704	yes	down	5.92	10.9	6.9	2.15	2.8	3.74	7.90667	2.89667
gene-LOC103636664	LOC103636664	probable pectinesterase 53	0.145	-2.78991	4.75921e-05	0.0053999	yes	down	2.27	5.38	2.08	0.2	0.35	0.92	3.24333	0.49
gene-LOC100274643	LOC100274643	uncharacterized LOC100274643	0.495	-1.01308	4.84389e-05	0.00544605	yes	down	18.48	21.51	13.41	8.46	8.51	10.62	17.8	9.19667
gene-LOC103648084	LOC103648084	uncharacterized LOC103648084, transcript variant X1	0.412	-1.28061	4.8628e-05	0.00544605	yes	down	5.74	5.96	6.82	1.95	2.35	3.76	6.17333	2.68667
gene-LOC100275623	LOC100275623	uncharacterized LOC100275623	0.493	-1.02176	4.93954e-05	0.0054771	yes	down	66.62	43.63	44.35	24.16	26.92	29.11	51.5333	26.73
gene-LOC100502113	LOC100502113	Histone H3	2.249	1.16916	4.95425e-05	0.0054771	yes	up	202.32	287.26	197.88	713.54	476.11	390.56	229.153	526.737
gene-LOC100273930	LOC100273930	uncharacterized LOC100273930	2.936	1.55376	4.96518e-05	0.0054771	yes	up	1.6	3.43	1.4	6.06	6.54	6.95	2.14333	6.51667
gene-LOC100285785	LOC100285785	plasma membrane associated protein	0.442	-1.17874	5.05696e-05	0.00552716	yes	down	42.38	37.92	61.53	18.66	21.83	25.25	47.2767	21.9133
gene-LOC109944079	LOC109944079	uncharacterized LOC109944079	0.316	-1.66332	5.11149e-05	0.00556125	yes	down	26.72	13.95	12.89	4.03	6.07	7.5	17.8533	5.86667
gene-LOC100275688	LOC100275688	uncharacterized LOC100275688	0.459	-1.12447	5.16022e-05	0.00558875	yes	down	31.23	27.94	40.55	12.48	17.74	18.22	33.24	16.1467
gene-LOC100284378	LOC100284378	peptide transporter PTR2	0.387	-1.37106	5.25081e-05	0.00564529	yes	down	6.34	4.67	3.64	1.8	1.74	2.38	4.88333	1.97333
gene-LOC100284389	LOC100284389	uncharacterized LOC100284389	7.238	2.85557	5.29289e-05	0.00564529	yes	up	1.79	19.57	4.61	96.99	56.07	37.69	8.65667	63.5833
gene-LOC100273302	LOC100273302	Pyridoxal phosphate (PLP)-dependent transferase superfamily protein, transcript variant X1	0.476	-1.07089	5.33088e-05	0.00564529	yes	down	13.36	9.09	11.49	5.86	5.13	6.06	11.3133	5.68333
gene-LOC100273104	LOC100273104	Peroxidase 64	0.327	-1.61407	5.44027e-05	0.00571036	yes	down	21.87	13.64	8.08	5.19	4.43	5.19	14.53	4.93667
gene-LOC100277055	LOC100277055	uncharacterized LOC100277055	0.463	-1.11213	5.5335e-05	0.00576871	yes	down	10.42	10.05	8.29	3.94	5.46	5.18	9.58667	4.86
gene-LOC103626812	LOC103626812	uncharacterized LOC103626812	0.297	-1.75313	5.56849e-05	0.00576871	yes	down	2.2	1.95	2.85	0.87	0.57	0.64	2.33333	0.693333
gene-LOC100281564	LOC100281564	peptide transporter PTR2	0.27	-1.88837	5.63172e-05	0.0057979	yes	down	5.75	4.49	1.87	1.05	1.32	1.03	4.03667	1.13333
gene-LOC100279446	LOC100279446	Sec14p-like phosphatidylinositol transfer family protein	0.433	-1.20711	5.68758e-05	0.0057979	yes	down	45	62.02	35.1	15.54	21.55	26.79	47.3733	21.2933
gene-LOC111590867	LOC111590867	uncharacterized LOC111590867	0.228	-2.13139	5.69399e-05	0.0057979	yes	down	29.85	12.47	12.5	2.25	3.63	6.93	18.2733	4.27
gene-LOC100282670	LOC100282670	uncharacterized LOC100282670, transcript variant X1	0.172	-2.54202	5.80827e-05	0.00586414	yes	down	15.48	12.04	6.08	1.67	0.6	3.79	11.2	2.02
gene-LOC103636720	LOC103636720	late embryogenesis abundant protein-related / LEA protein-related	3.608	1.85132	5.87124e-05	0.0059027	yes	up	9.34	16.09	3.59	37.49	31.14	38.8	9.67333	35.81
gene-LOC100194065	LOC100194065	Protein WALLS ARE THIN 1	5.679	2.50566	5.92332e-05	0.00593004	yes	up	0.24	2.08	0.89	8.52	5.45	4.93	1.07	6.3
gene-LOC103629370	LOC103629370	pEARLI1-like lipid transfer protein 2	0.216	-2.20997	5.98816e-05	0.00596987	yes	down	11.98	19.4	6.44	1.84	1.68	4.91	12.6067	2.81
gene-LOC103651188	LOC103651188	uncharacterized LOC103651188	2.177	1.12214	6.15632e-05	0.00609863	yes	up	9.53	12.31	9.41	32.78	20.75	18.19	10.4167	23.9067
gene-LOC100286191	LOC100286191	uncharacterized LOC100286191, transcript variant X2	3.705	1.88949	6.16851e-05	0.00609863	yes	up	1.32	0.88	1.25	3	2.87	7.56	1.15	4.47667
gene-LOC100285335	LOC100285335	uncharacterized LOC100285335	0.47	-1.09057	6.20213e-05	0.00610653	yes	down	39.56	29.42	23.59	14.06	14.95	15.44	30.8567	14.8167
gene-LOC103633468	LOC103633468	IQ domain-containing protein IQM2	2.078	1.05517	6.31105e-05	0.00618821	yes	up	6.57	10.74	8.39	20.53	20.77	14.58	8.56667	18.6267
gene-LOC103637851	LOC103637851	ethylene-responsive transcription factor RAP2-13	2.82	1.49571	6.54218e-05	0.00637636	yes	up	3.68	10.79	5.48	20.3	18.55	19.44	6.65	19.43
gene-LOC103655700	LOC103655700	uncharacterized LOC103655700	0.267	-1.90613	6.55646e-05	0.00637636	yes	down	6.32	10.39	6.01	1.53	1.14	2.53	7.57333	1.73333
gene-LOC100275047	LOC100275047	uncharacterized LOC100275047	12.931	3.69281	6.59198e-05	0.00638484	yes	up	0.31	0.44	0	5.35	2.97	1.47	0.25	3.26333
gene-LOC100285411	LOC100285411	embryogenesis transmembrane protein	0.341	-1.55211	6.68278e-05	0.00644658	yes	down	5.67	5.69	8.2	1.59	2.96	2.45	6.52	2.33333
gene-LOC103641894	LOC103641894	OJ000126_13.10 protein	0.288	-1.79722	7.0155e-05	0.0067235	yes	down	5.83	4.74	3.18	0.77	1.31	2.07	4.58333	1.38333
gene-LOC103629111	LOC103629111	probable protein phosphatase 2C 77, transcript variant X1	0.255	-1.97288	7.02628e-05	0.0067235	yes	down	3.29	2.61	1.49	0.65	0.86	0.44	2.46333	0.65
gene-LOC103649694	LOC103649694	phosphoenolpyruvate/phosphate translocator 3, chloroplastic, transcript variant X1	0.407	-1.29836	7.37304e-05	0.00702709	yes	down	5.66	4.97	4.5	1.41	2.46	2.62	5.04333	2.16333
gene-LOC100216881	LOC100216881	Peroxidase 64	0.37	-1.43456	7.56759e-05	0.0071394	yes	down	84.89	56.41	48.01	14.89	28.59	29.92	63.1033	24.4667
gene-LOC100191465	LOC100191465	uncharacterized LOC100191465	4.277	2.09652	7.58076e-05	0.0071394	yes	up	0.57	0.35	0.27	2.53	1.36	1.42	0.396667	1.77
gene-LOC100284935	LOC100284935	uncharacterized LOC100284935	2.097	1.06808	7.83617e-05	0.00728617	yes	up	7.96	13.56	8.77	25.44	20.01	20.71	10.0967	22.0533
gene-LOC100281048	LOC100281048	glucose-6-phosphate/phosphate translocator 2	0.353	-1.50387	8.06851e-05	0.00745149	yes	down	2.54	3.26	3.18	1.34	0.83	1.16	2.99333	1.11
gene-LOC100170244	LOC100170244	uncharacterized LOC100170244	3.094	1.62932	8.1028e-05	0.00745427	yes	up	2.05	3.06	1.4	9.39	6.53	4.91	2.17	6.94333
gene-LOC100285163	LOC100285163	uncharacterized LOC100285163	0.366	-1.45052	8.38287e-05	0.00766178	yes	down	3.27	3.04	3.1	0.94	1.53	1.13	3.13667	1.2
gene-LOC100285636	LOC100285636	uncharacterized LOC100285636	0.444	-1.17013	8.42008e-05	0.00766178	yes	down	101.34	61.26	70.48	27.55	42.85	41.03	77.6933	37.1433
gene-LOC103642897	LOC103642897	uncharacterized protein At1g28695	0.376	-1.41306	8.42484e-05	0.00766178	yes	down	4.88	4.72	7.1	2.68	2.24	1.85	5.56667	2.25667
gene-LOC103635780	LOC103635780	histone H4	3.67	1.87582	8.65484e-05	0.00784102	yes	up	63.59	157.49	44.89	475.57	294.65	216.55	88.6567	328.923
gene-LOC542643	LOC542643	NOD26-like membrane integral protein ZmNIP2-1	0.335	-1.57867	8.81399e-05	0.00794356	yes	down	44.03	34.28	16.24	8.43	9.21	14.29	31.5167	10.6433
gene-LOC103645923	LOC103645923	uncharacterized LOC103645923	2.738	1.45308	8.97711e-05	0.00799536	yes	up	12.64	28.85	19.31	80.75	56.17	38.92	20.2667	58.6133
gene-LOC100217015	LOC100217015	uncharacterized LOC100217015	5.316	2.41028	9.02653e-05	0.00799536	yes	up	0.42	0.84	0.21	4.05	1.83	2.18	0.49	2.68667
gene-LOC103643629	LOC103643629	uncharacterized LOC103643629	2.751	1.4597	9.15669e-05	0.00806199	yes	up	7.38	14.75	11.42	42.97	23.96	27.77	11.1833	31.5667
gene-LOC541908	LOC541908	expansin-B7	0.341	-1.55215	9.18856e-05	0.00806199	yes	down	126.14	148.29	100.41	54.35	20.16	58.8	124.947	44.4367
gene-LOC100384001	LOC100384001	uncharacterized LOC100384001	0.425	-1.23456	9.2928e-05	0.00806368	yes	down	2.68	3.01	2.8	1.05	1.49	1.29	2.83	1.27667
gene-LOC100278892	LOC100278892	uncharacterized LOC100278892	0.421	-1.24665	9.30672e-05	0.00806368	yes	down	10.64	13.37	8.31	3.24	5.21	5.72	10.7733	4.72333
gene-LOC100279567	LOC100279567	uncharacterized LOC100279567	0.338	-1.56599	9.67054e-05	0.00834855	yes	down	19.2	8.45	17.39	5.29	5.73	4.88	15.0133	5.3
gene-LOC100285056	LOC100285056	peroxidase 2	0.313	-1.67663	9.72751e-05	0.00836742	yes	down	47.4	22.28	57.76	13.85	18.51	9.71	42.48	14.0233
gene-LOC103640817	LOC103640817	uncharacterized LOC103640817, transcript variant X1	2.875	1.52348	9.86889e-05	0.00838727	yes	up	0.82	1	0.37	2.49	2.07	2.02	0.73	2.19333
gene-LOC100277365	LOC100277365	uncharacterized LOC100277365	3.178	1.66832	9.885e-05	0.00838727	yes	up	1.31	1.33	1.42	6.43	3.93	3.15	1.35333	4.50333
gene-LOC103627198	LOC103627198	SAUR-like auxin-responsive protein family	0.431	-1.2159	9.90374e-05	0.00838727	yes	down	20.31	24.4	15.68	6.18	9.02	11.88	20.13	9.02667
gene-LOC103654814	LOC103654814	coatomer subunit beta'-2-like	2.071	1.05019	9.98405e-05	0.00840601	yes	up	23.95	36.38	21.79	75.42	51.33	50.93	27.3733	59.2267
gene-LOC103653333	LOC103653333	dimethylnonatriene synthase-like	0.293	-1.7689	0.000100718	0.00845001	yes	down	3.79	4.02	2.28	1.07	0.56	1.48	3.36333	1.03667
gene-LOC100384735	LOC100384735	myosin pseudogene	2.649	1.40519	0.00010374	0.008673	yes	up	1.82	4.57	3.55	10.53	8.58	8.39	3.31333	9.16667
gene-LOC100384069	LOC100384069	uncharacterized LOC100384069	2.205	1.14069	0.000105453	0.00875484	yes	up	2.46	3.69	4.51	9.26	8.3	7.56	3.55333	8.37333
gene-LOC732847	LOC732847	laccase-like	0.389	-1.36183	0.000107104	0.00886098	yes	down	16.31	25.52	13.69	6.02	5.72	10.74	18.5067	7.49333
gene-LOC103646078	LOC103646078	lysine histidine transporter-like 8	3.269	1.70872	0.000107536	0.00886596	yes	up	0.52	1.66	0.95	3.88	3.19	3.6	1.04333	3.55667
gene-LOC100281595	LOC100281595	peptide transporter PTR2	0.461	-1.11561	0.000110796	0.00910321	yes	down	57.72	59.29	44.86	19.95	21.99	36.29	53.9567	26.0767
gene-LOC103639924	LOC103639924	heat shock 70 kDa protein 4	2.574	1.36392	0.000113013	0.00925348	yes	up	81.5	175.58	77.36	383.06	253.11	255.36	111.48	297.177
gene-LOC103653668	LOC103653668	uncharacterized LOC103653668, transcript variant X4	0.285	-1.81124	0.00011546	0.00938931	yes	down	5.85	4.35	1.86	1.12	0.96	1.55	4.02	1.21
gene-LOC100304070	LOC100304070	uncharacterized LOC100304070	2.173	1.1197	0.000116611	0.00941858	yes	up	24.31	24.37	19.57	62.91	56.85	33.62	22.75	51.1267
gene-LOC100304148	LOC100304148	uncharacterized LOC100304148	3.602	1.84893	0.00011872	0.0095566	yes	up	2.56	2.15	1.02	9.3	6.95	4.87	1.91	7.04
gene-LOC100194394	LOC100194394	uncharacterized LOC100194394, transcript variant X1	0.452	-1.1443	0.000120626	0.00961708	yes	down	5.09	5.03	3.96	1.93	2.03	2.55	4.69333	2.17
gene-LOC100274048	LOC100274048	uncharacterized LOC100274048	0.466	-1.10104	0.000120683	0.00961708	yes	down	33.4	39.67	53.43	19.53	17.95	23.73	42.1667	20.4033
gene-LOC103652805	LOC103652805	F-box domain containing protein	3.778	1.91771	0.000121372	0.00963978	yes	up	0.36	0.89	0.46	2.67	2.27	1.81	0.57	2.25
gene-LOC100276393	LOC100276393	uncharacterized LOC100276393	0.376	-1.41294	0.00012353	0.00977859	yes	down	16.67	8.91	10.35	4.36	3.72	6.24	11.9767	4.77333
gene-LOC100277095	LOC100277095	uncharacterized LOC100277095	0.362	-1.46419	0.00012817	0.0100458	yes	down	10.57	14.98	8.58	3.19	3.78	5.78	11.3767	4.25
gene-LOC103632152	LOC103632152	DIMBOA UDP-glucosyltransferase BX8-like, transcript variant X1	0.276	-1.85756	0.000128715	0.0100554	yes	down	23.47	12.58	8.57	5.44	2.19	5.33	14.8733	4.32
gene-LOC100279936	LOC100279936	uncharacterized LOC100279936	0.431	-1.2132	0.000129947	0.0101185	yes	down	38.64	31.9	34.82	10.51	16	22	35.12	16.17
gene-LOC100383766	LOC100383766	uncharacterized LOC100383766	0.345	-1.53685	0.000130945	0.0101454	yes	down	1.49	1.35	1.52	0.44	0.61	0.53	1.45333	0.526667
gene-LOC100285797	LOC100285797	chaperonin	2.703	1.43452	0.000133103	0.0101976	yes	up	5.66	9.54	5.52	24.09	17.47	15.64	6.90667	19.0667
gene-LOC100303819	LOC100303819	Atpob1	0.481	-1.05606	0.000134147	0.0102446	yes	down	12.13	15.08	11.21	5.54	5.4	8.34	12.8067	6.42667
gene-LOC100275537	LOC100275537	uncharacterized LOC100275537	0.472	-1.08385	0.000135205	0.0102689	yes	down	11.77	19.89	12.73	6.43	7.26	8.03	14.7967	7.24
gene-LOC100281224	LOC100281224	PGPS/D12	0.456	-1.1316	0.000135326	0.0102689	yes	down	52.87	43.4	28.21	22.48	19.63	16.61	41.4933	19.5733
gene-LOC103633076	LOC103633076	serine/threonine receptor-like kinase NFP	0.291	-1.77847	0.000137247	0.0103816	yes	down	3.24	2.62	1.93	0.57	0.53	1.28	2.59667	0.793333
gene-LOC100381812	LOC100381812	uncharacterized LOC100381812, transcript variant X1	0.41	-1.28569	0.000138667	0.0104228	yes	down	50.64	40.08	36.17	11.57	16.35	25.03	42.2967	17.65
gene-LOC100279304	LOC100279304	ammonium transporter 2	0.493	-1.01923	0.000139694	0.0104611	yes	down	45.9	39.61	55.2	18.42	27.03	27.59	46.9033	24.3467
gene-LOC103650987	LOC103650987	GABA transporter 1	0.47	-1.08949	0.000140056	0.0104611	yes	down	97.47	72.64	69.46	28.13	40.97	49.13	79.8567	39.41
gene-LOC100272603	LOC100272603	uncharacterized LOC100272603	5.844	2.54706	0.000143369	0.0106625	yes	up	0.37	1.32	0.48	7.49	3.09	2.49	0.723333	4.35667
gene-LOC100192664	LOC100192664	SAUR37-auxin-responsive SAUR family member	6.742	2.75324	0.000143646	0.0106625	yes	up	0.39	1.9	1.42	16.15	6.8	3.12	1.23667	8.69
gene-LOC100281734	LOC100281734	ATPase 3	0.354	-1.4996	0.000144639	0.0107028	yes	down	3.08	6.64	3.6	1.72	1.34	1.84	4.44	1.63333
gene-LOC100279051	LOC100279051	uncharacterized LOC100279051	0.441	-1.17966	0.0001451	0.0107037	yes	down	20.18	12.87	11.58	6.3	6.65	8.37	14.8767	7.10667
gene-LOC103630125	LOC103630125	heat shock 70 kDa protein 14	2.199	1.13693	0.000146285	0.0107375	yes	up	1.23	1.72	0.93	3.19	3.03	2.7	1.29333	2.97333
gene-LOC100275284	LOC100275284	uncharacterized LOC100275284	0.326	-1.61812	0.000146695	0.0107375	yes	down	58.69	34.69	38.39	10.12	10.23	22.71	43.9233	14.3533
gene-LOC100282964	LOC100282964	serine carboxypeptidase 1	0.428	-1.22468	0.00014691	0.0107375	yes	down	82.45	69.17	74.57	23.01	29.2	49.6	75.3967	33.9367
gene-LOC100286123	LOC100286123	uncharacterized LOC100286123	0.44	-1.18383	0.000148082	0.01079	yes	down	56.24	34.02	38.58	18.69	22.84	21.12	42.9467	20.8833
gene-LOC100284694	LOC100284694	early nodulin-like protein 3	0.46	-1.11965	0.000149546	0.0108635	yes	down	15.92	11.09	14.15	7.66	6.51	5.56	13.72	6.57667
gene-LOC109944961	LOC109944961	AP2/ERF and B3 domain-containing protein	0.401	-1.31747	0.000153528	0.0110524	yes	down	31.47	19.09	21.99	6.58	12.49	11.51	24.1833	10.1933
gene-LOC100272419	LOC100272419	Bidirectional sugar transporter SWEET2, transcript variant X1	0.313	-1.67724	0.000158813	0.0113321	yes	down	10.12	4.64	9.31	2.21	3.34	2.19	8.02333	2.58
gene-LOC118472902	LOC118472902	leucine-rich repeat extensin-like protein 4	0.47	-1.0896	0.000159531	0.0113321	yes	down	7.1	6.07	5.98	2.98	2.78	3.66	6.38333	3.14
gene-LOC103626150	LOC103626150	cysteine-rich receptor-like protein kinase 2	0.498	-1.00617	0.000159802	0.0113321	yes	down	17.87	14.19	19.06	7.71	11.12	8.52	17.04	9.11667
gene-LOC100276821	LOC100276821	chalcone flavanone isomerase 1	0.424	-1.23956	0.000161226	0.0113819	yes	down	109.45	96.05	89.68	26.06	58.86	44.72	98.3933	43.2133
gene-LOC542033	LOC542033	MADS19	0.407	-1.29649	0.000161936	0.0113819	yes	down	9.31	6.08	6.07	2.61	2.95	3.57	7.15333	3.04333
gene-LOC103650447	LOC103650447	putative disease resistance protein RGA1, transcript variant X9	3.432	1.77912	0.000165082	0.0115134	yes	up	3.71	16.48	9.35	49.1	28.87	27.91	9.84667	35.2933
gene-LOC100281620	LOC100281620	sialin	0.384	-1.38208	0.00016574	0.0115134	yes	down	8.33	4.74	5.75	1.75	2.97	2.81	6.27333	2.51
gene-LOC100193326	LOC100193326	uncharacterized LOC100193326	0.444	-1.17248	0.000166753	0.0115452	yes	down	147.3	103.69	88.72	37.19	50.12	66.37	113.237	51.2267
gene-LOC100126363	LOC100126363	Inositol-pentakisphosphate 2-kinase	2.074	1.05267	0.000167168	0.0115452	yes	up	25.05	42.22	26.03	85.58	56.88	58.21	31.1	66.89
gene-LOC103634419	LOC103634419	uncharacterized LOC103634419	0.302	-1.72766	0.000168792	0.0116237	yes	down	15.85	6.71	4.99	2.69	3.89	2.89	9.18333	3.15667
gene-LOC100125646	LOC100125646	catechol-O-methyltransferase	0.47	-1.09048	0.000173715	0.011894	yes	down	1164.77	1026.72	1018.77	334.73	609.58	632.39	1070.09	525.567
gene-LOC100275894	LOC100275894	uncharacterized LOC100275894	0.449	-1.1544	0.000174495	0.0119131	yes	down	3.07	2.55	2.69	1.31	1.21	1.4	2.77	1.30667
gene-LOC100217291	LOC100217291	putative galacturonosyltransferase-like 9	3.299	1.72192	0.00017656	0.0119504	yes	up	1.85	5.29	1.76	11.02	11.36	7.84	2.96667	10.0733
gene-LOC100279394	LOC100279394	Protein S-acyltransferase 21	2.186	1.1285	0.000180069	0.0120319	yes	up	16.49	31.89	22.22	71.57	46.92	47.83	23.5333	55.44
gene-LOC103632819	LOC103632819	trimethyltridecatetraene synthase-like	0.416	-1.26691	0.000180458	0.0120319	yes	down	6.9	5.14	5.41	1.98	2.17	3.48	5.81667	2.54333
gene-LOC103653395	LOC103653395	amino acid permease 4	0.365	-1.45381	0.000180779	0.0120319	yes	down	8.29	6.03	4.19	2.13	1.77	3.18	6.17	2.36
gene-LOC100275320	LOC100275320	uncharacterized LOC100275320	0.416	-1.26524	0.00018182	0.0120675	yes	down	18.63	12.76	10.41	5.21	6.71	5.99	13.9333	5.97
gene-LOC103625941	LOC103625941	probable receptor protein kinase TMK1	3.813	1.9308	0.000184083	0.0121837	yes	up	1.23	6.22	2.48	16.96	11.69	10.45	3.31	13.0333
gene-LOC103635937	LOC103635937	uncharacterized LOC103635937	0.348	-1.52479	0.000185192	0.0122232	yes	down	3.89	2.62	2.86	0.78	1.04	1.21	3.12333	1.01
gene-LOC103649956	LOC103649956	H/ACA ribonucleoprotein complex subunit 4	2.066	1.04706	0.000185966	0.0122403	yes	up	1.73	2.61	1.45	4.85	4.19	3.48	1.93	4.17333
gene-LOC103632927	LOC103632927	uncharacterized LOC103632927	0.359	-1.47834	0.000188559	0.0123464	yes	down	10.96	7.51	10.31	2.45	3.39	4.95	9.59333	3.59667
gene-LOC732834	LOC732834	terpene synthase8	0.359	-1.47871	0.000188614	0.0123464	yes	down	30.37	17.32	20.18	5.05	11.99	8.51	22.6233	8.51667
gene-LOC100279539	LOC100279539	uncharacterized LOC100279539	2.624	1.39189	0.000191185	0.0124804	yes	up	15.12	39.35	28.92	98.01	72.8	56.54	27.7967	75.7833
gene-LOC100382861	LOC100382861	uncharacterized LOC100382861	0.097	-3.36606	0.000191819	0.0124876	yes	down	3.94	1.05	1.05	0.32	0.05	0.24	2.01333	0.203333
gene-LOC100382321	LOC100382321	Cysteine/Histidine-rich C1 domain family protein	0.413	-1.27665	0.000193644	0.0125721	yes	down	28.67	30.01	24.05	7.21	11.57	16.57	27.5767	11.7833
gene-LOC100281842	LOC100281842	uncharacterized LOC100281842	0.415	-1.26877	0.000194376	0.0125853	yes	down	8.22	10.1	9.86	5.24	2.84	4.32	9.39333	4.13333
gene-LOC100283130	LOC100283130	uncharacterized LOC100283130, transcript variant X1	0.373	-1.42327	0.000197343	0.0127428	yes	down	3.36	3.05	4.22	1.26	1.81	1.06	3.54333	1.37667
gene-LOC100304363	LOC100304363	Zinc finger (C3HC4-type RING finger) family protein, transcript variant X1	4.212	2.07447	0.000200373	0.0128687	yes	up	0.33	1.83	1.59	7.08	5.13	4.35	1.25	5.52
gene-LOC542619	LOC542619	plasma membrane intrinsic protein	0.443	-1.17562	0.000202856	0.0129932	yes	down	132.49	220.81	136.14	50.24	79.37	94.31	163.147	74.64
gene-LOC542514	LOC542514	cellulose synthase catalytic subunit 12	0.472	-1.08347	0.00020586	0.0131352	yes	down	35.65	26.36	21.54	10.82	13.32	17.36	27.85	13.8333
gene-LOC100279873	LOC100279873	uncharacterized LOC100279873	0.398	-1.32883	0.000206176	0.0131352	yes	down	17.46	10.95	10.84	3.75	5.22	7.38	13.0833	5.45
gene-LOC542629	LOC542629	glutathione transferase 9	0.37	-1.43508	0.000206929	0.013148	yes	down	25.09	25.05	43.9	7.84	15.14	13.42	31.3467	12.1333
gene-LOC103635987	LOC103635987	protein phosphatase 2C 50, transcript variant X1	2.167	1.11572	0.000208964	0.013242	yes	up	12.6	19.84	16.95	44.36	38.01	24.73	16.4633	35.7
gene-LOC103632940	LOC103632940	cinnamoyl-CoA reductase 2	0.205	-2.28292	0.000212333	0.0133843	yes	down	6.87	13.5	2.72	0.8	1.92	2.13	7.69667	1.61667
gene-LOC109943987	LOC109943987	polygalacturonase inhibitor	2.45	1.29259	0.000214051	0.013457	yes	up	1.73	2.7	1.5	4.71	5.21	5.16	1.97667	5.02667
gene-LOC103654582	LOC103654582	ankyrin repeat-containing protein, transcript variant X3	0.301	-1.73103	0.000218255	0.0136408	yes	down	1.08	1.2	1.11	0.28	0.28	0.48	1.13	0.346667
gene-LOC100037792	LOC100037792	cytidine deaminase 1	3.644	1.86557	0.000218853	0.0136408	yes	up	15.29	45.84	30.2	165.24	118.74	52.07	30.4433	112.017
gene-LOC100502310	LOC100502310	cysteine synthase	0.428	-1.22438	0.000218926	0.0136408	yes	down	17.68	14.28	9.42	5.13	5.2	7.99	13.7933	6.10667
gene-pho1	pho1	starch phosphorylase1	3.445	1.7845	0.000219265	0.0136408	yes	up	1.73	4.44	1.26	12.59	6.64	7.21	2.47667	8.81333
gene-LOC103654473	LOC103654473	chloride channel protein pseudogene	4.466	2.15893	0.000222592	0.0138117	yes	up	0.17	0.47	0.17	2.04	1.21	0.76	0.27	1.33667
gene-LOC103634496	LOC103634496	protein trichome birefringence-like 28	0.395	-1.34034	0.000225318	0.0139446	yes	down	14.27	15.13	11.24	3.28	5.24	8.23	13.5467	5.58333
gene-LOC103633403	LOC103633403	protein LONGIFOLIA 1	2.757	1.46315	0.000231047	0.0141885	yes	up	2.61	4.04	1.44	10.34	6.31	6.54	2.69667	7.73
gene-LOC100278974	LOC100278974	uncharacterized LOC100278974	11.421	3.51367	0.000232198	0.0141966	yes	up	0.16	4.19	0.25	29	12.74	10.95	1.53333	17.5633
gene-LOC109943525	LOC109943525	phenylalanine ammonia-lyase	0.158	-2.65783	0.000232688	0.0141966	yes	down	27.23	10.36	2.54	2.16	1.14	3.4	13.3767	2.23333
gene-LOC100282754	LOC100282754	uncharacterized LOC100282754	0.396	-1.33498	0.000232966	0.0141966	yes	down	461.17	231.6	274.19	91.46	171.33	138.42	322.32	133.737
gene-LOC100285259	LOC100285259	uncharacterized LOC100285259	2.457	1.29684	0.000234274	0.0142399	yes	up	29.6	49.15	31.57	137.25	80.68	62.47	36.7733	93.4667
gene-LOC103626434	LOC103626434	late embryogenesis abundant protein	0.446	-1.16507	0.000237207	0.0143533	yes	down	8.93	7.32	7.17	2.64	4.24	4.02	7.80667	3.63333
gene-Dwarf1	Dwarf1	Gibberellin 3-oxidase	0.18	-2.47328	0.000237344	0.0143533	yes	down	3.02	2.65	1.16	0.3	0.18	0.81	2.27667	0.43
gene-LOC103633490	LOC103633490	-	0.455	-1.13457	0.000241999	0.0145978	yes	down	14.17	15.86	18.39	6.13	10.61	6.36	16.14	7.7
gene-LOC100280775	LOC100280775	glyoxylate reductase, transcript variant X1	0.456	-1.13439	0.000244105	0.0146653	yes	down	3.68	3.56	3.11	1.69	1.69	1.7	3.45	1.69333
gene-LOC100501458	LOC100501458	Histone H2B	3.057	1.61203	0.00024435	0.0146653	yes	up	163.33	338.66	98.17	823.15	593.17	438.85	200.053	618.39
gene-LOC103643942	LOC103643942	SCARECROW-LIKE protein 7	4.785	2.25847	0.000245057	0.0146708	yes	up	0.24	0.44	0.19	2.16	1.27	0.88	0.29	1.43667
gene-LOC100304332	LOC100304332	F-box family protein	2.367	1.2429	0.000246439	0.0147166	yes	up	2.38	4.49	2.74	10.7	6.57	6.79	3.20333	8.02
gene-LOC103654240	LOC103654240	Protein EXORDIUM	2.659	1.41072	0.000251708	0.0149562	yes	up	11.44	27.66	13.82	60.9	50.35	33.05	17.64	48.1
gene-LOC103639163	LOC103639163	nardilysin-like	2.771	1.47029	0.000257953	0.0152512	yes	up	3.87	10.83	4.27	22.22	16.8	15.39	6.32333	18.1367
gene-LOC100193014	LOC100193014	histone2b 2	4.578	2.19485	0.000262934	0.0153929	yes	up	49.58	120.98	16.36	397.09	296.4	167.45	62.3067	286.98
gene-LOC103646589	LOC103646589	myosin heavy chain-related	5.585	2.48164	0.000264281	0.0154339	yes	up	0.33	3.32	0.76	11.57	7	5.87	1.47	8.14667
gene-LOC100273030	LOC100273030	histone H2B.1	2.341	1.22742	0.000265187	0.0154489	yes	up	190.54	248.73	120.04	606.43	406.64	324.69	186.437	445.92
gene-LOC103648136	LOC103648136	probable galacturonosyltransferase 4, transcript variant X1	2.389	1.25626	0.000268815	0.0156164	yes	up	3.63	6.56	4	16.54	10.55	8.93	4.73	12.0067
gene-LOC107546774	LOC107546774	Transcription repressor OFP6	0.432	-1.21064	0.000270621	0.0156164	yes	down	4.87	4.51	3.86	2.43	1.66	1.88	4.41333	1.99
gene-LOC100282476	LOC100282476	uncharacterized LOC100282476	0.308	-1.69781	0.00027133	0.0156164	yes	down	4.5	3.43	3.34	1.19	0.78	1.67	3.75667	1.21333
gene-sfp4	sfp4	sulfate transporter4	0.448	-1.15905	0.000271342	0.0156164	yes	down	26.12	19.89	14.75	6.91	9.75	11.87	20.2533	9.51
gene-LOC100283230	LOC100283230	uncharacterized LOC100283230, transcript variant X1	2.051	1.03657	0.000271631	0.0156164	yes	up	14.36	18.63	11.56	41.12	26.88	26.66	14.85	31.5533
gene-LOC100273555	LOC100273555	UDP-glycosyltransferase 75B1	0.297	-1.7516	0.000271994	0.0156164	yes	down	3.2	1.72	2.62	0.48	0.91	0.98	2.51333	0.79
gene-LOC541918	LOC541918	early light-inducible protein ELIP	0.209	-2.25754	0.000273718	0.0156776	yes	down	11.11	4.89	8.47	0.61	2.99	1.71	8.15667	1.77
gene-LOC107603301	LOC107603301	Cupredoxin superfamily protein	0.428	-1.22464	0.000275967	0.0157472	yes	down	11.56	14.52	12.78	3.89	5.23	7.97	12.9533	5.69667
gene-LOC100286045	LOC100286045	kelch motif family protein, transcript variant X1	2.976	1.57337	0.000276791	0.0157472	yes	up	1.23	3.4	1.56	8.03	5.29	5.74	2.06333	6.35333
gene-LOC100285681	LOC100285681	uncharacterized LOC100285681	0.486	-1.04177	0.000276917	0.0157472	yes	down	25.18	19.54	17.7	8.14	9.99	13.69	20.8067	10.6067
gene-LOC100384234	LOC100384234	Serine/threonine protein phosphatase 2A regulatory subunit B''alpha	3.972	1.98976	0.00028115	0.0159425	yes	up	0.43	1.52	0.67	5.34	2.94	2.47	0.873333	3.58333
gene-LOC103654276	LOC103654276	BTB/POZ domain protein pseudogene	0.355	-1.49468	0.000299263	0.0166213	yes	down	14.48	16.48	8.35	3.47	3.59	7.41	13.1033	4.82333
gene-LOC103649256	LOC103649256	probable mixed-linked glucan synthase 3	12.21	3.61	0.00030046	0.0166317	yes	up	0	0.23	0.05	0.91	0.46	2.17	0.0933333	1.18
gene-LOC103634514	LOC103634514	abscisic acid receptor PYL4-like	0.439	-1.18816	0.000303685	0.0167292	yes	down	106.73	66.37	64.89	26.92	34.36	47.44	79.33	36.24
gene-LOC103636425	LOC103636425	protein DMP7	0.394	-1.34491	0.000304014	0.0167292	yes	down	5.08	3.54	4.8	1.49	1.93	2.13	4.47333	1.85
gene-LOC103645055	LOC103645055	protein ROOT HAIR DEFECTIVE 3 homolog 1, transcript variant X1	0.49	-1.02772	0.000304819	0.0167348	yes	down	14.49	9.07	14.09	6.55	7.02	6.12	12.55	6.56333
gene-LOC100193220	LOC100193220	uncharacterized LOC100193220, transcript variant X1	2.239	1.16307	0.00030799	0.0167975	yes	up	42.32	74.25	61.2	188.93	131.28	95.89	59.2567	138.7
gene-LOC103654992	LOC103654992	WAT1-related protein	0.329	-1.60534	0.000308075	0.0167975	yes	down	3.76	2.55	2.42	0.67	1.15	1.18	2.91	1
gene-LOC103648496	LOC103648496	uncharacterized LOC103648496	5.924	2.56658	0.000311001	0.0169183	yes	up	2.33	11.61	1.96	49.14	25.73	18.31	5.3	31.06
gene-LOC100381628	LOC100381628	uncharacterized LOC100381628	0.443	-1.17469	0.000313331	0.0170062	yes	down	3.23	4.08	3.11	1.62	1.09	2.14	3.47333	1.61667
gene-LOC103629745	LOC103629745	alpha/beta-Hydrolases superfamily protein, transcript variant X1	2.002	1.00157	0.000318041	0.0172226	yes	up	12.78	14.19	14.7	38.85	28.5	20.26	13.89	29.2033
gene-LOC100192602	LOC100192602	mtN3-like protein	0.32	-1.64255	0.00032718	0.0176373	yes	down	3.91	7.39	4.4	1.01	1.73	2.48	5.23333	1.74
gene-LOC103631970	LOC103631970	probable carboxylesterase 15	0.483	-1.0485	0.000330054	0.0177121	yes	down	165.69	119.23	123.07	55.88	56.78	93.38	135.997	68.68
gene-LOC103632518	LOC103632518	brassinosteroid LRR receptor kinase BRL1	0.496	-1.0104	0.000333771	0.0178714	yes	down	6.81	6.15	5.24	2.27	3.3	3.94	6.06667	3.17
gene-LOC100278708	LOC100278708	DUF679 domain membrane protein 7	0.462	-1.11487	0.000335378	0.0178826	yes	down	7.28	10.54	7.95	3.68	3.61	5.09	8.59	4.12667
gene-LOC100275408	LOC100275408	uncharacterized LOC100275408	0.403	-1.31192	0.000336232	0.0178826	yes	down	71.5	80.44	130.85	26.88	50.92	40.49	94.2633	39.43
gene-LOC100274480	LOC100274480	uncharacterized LOC100274480	2.574	1.36416	0.000343665	0.0181563	yes	up	166.46	191.77	99.07	591.16	368.09	240.13	152.433	399.793
gene-LOC100501564	LOC100501564	uncharacterized LOC100501564	0.303	-1.72191	0.000348562	0.0183337	yes	down	7.18	11.9	3.37	2.05	1.68	3.33	7.48333	2.35333
gene-LOC100283901	LOC100283901	ras-related protein Rab-6A	2.008	1.00558	0.000351356	0.0184174	yes	up	33.97	61.08	30.5	118.92	84.03	78.43	41.85	93.7933
gene-LOC101202696	LOC101202696	acetyl-CoA acetyltransferase, cytosolic 1	2.419	1.27443	0.000351699	0.0184174	yes	up	14.47	33.03	16.42	69.04	53.68	40.15	21.3067	54.29
gene-LOC103632907	LOC103632907	uncharacterized LOC103632907	2.579	1.36674	0.000354637	0.01849	yes	up	0.47	0.81	0.39	1.91	1.35	1.23	0.556667	1.49667
gene-LOC107522037	LOC107522037	Putative alcohol dehydrogenase superfamily protein	0.067	-3.8938	0.000356518	0.0185257	yes	down	0.9	6.75	0.42	0.17	0.11	0.26	2.69	0.18
gene-LOC100283945	LOC100283945	choline-phosphate cytidylyltransferase B	2.196	1.13505	0.000359962	0.0186048	yes	up	19.88	38.85	21.25	77.07	52.26	52.38	26.66	60.57
gene-LOC100501075	LOC100501075	long cell-linked locus protein	3.346	1.74257	0.000362165	0.0186782	yes	up	1.7	6.93	4.51	17.63	16.41	11.33	4.38	15.1233
gene-LOC100281437	LOC100281437	LHT1	0.471	-1.08491	0.000363956	0.01873	yes	down	9.84	6.68	8.81	3.1	4.27	5.09	8.44333	4.15333
gene-LOC100277053	LOC100277053	uncharacterized LOC100277053	0.441	-1.18069	0.000367618	0.0188776	yes	down	5.49	3.63	4.19	2.09	1.93	2.16	4.43667	2.06
gene-LOC677667	LOC677667	uncharacterized LOC677667	0.25	-1.99981	0.000369556	0.0189364	yes	down	12.6	7.17	3.7	1.91	1.02	3.07	7.82333	2
gene-LOC109941412	LOC109941412	receptor like protein kinase S.2	0.473	-1.0789	0.000382041	0.0194922	yes	down	6.97	4.94	5.34	2.25	2.67	3.71	5.75	2.87667
gene-LOC103643956	LOC103643956	lecithin-cholesterol acyltransferase-like 1	0.231	-2.11436	0.00038316	0.0195076	yes	down	1.95	2.06	1.38	0.18	0.36	0.76	1.79667	0.433333
gene-LOC100277906	LOC100277906	uncharacterized LOC100277906	0.229	-2.12597	0.000384262	0.0195144	yes	down	6.77	7.38	2.47	1.24	1.33	1.29	5.54	1.28667
gene-LOC103643994	LOC103643994	ATP-sulfurylase 3, chloroplastic-like	0.395	-1.33952	0.000384998	0.0195144	yes	down	28.46	15.37	29.92	9.05	13.92	7.84	24.5833	10.27
gene-LOC100284892	LOC100284892	alpha-L-fucosidase 2	0.356	-1.49035	0.00038575	0.0195144	yes	down	3.41	5.76	2.56	1.08	1.66	1.58	3.91	1.44
gene-LOC100382040	LOC100382040	uncharacterized LOC100382040	0.427	-1.22933	0.000391783	0.0196968	yes	down	16.73	13.29	9.93	5.54	4.1	8.71	13.3167	6.11667
gene-LOC541884	LOC541884	NOD26-like membrane intrinsic protein 2	2.118	1.08255	0.000391836	0.0196968	yes	up	5.11	10.79	7.86	17.72	15.96	18.18	7.92	17.2867
gene-LOC103629568	LOC103629568	probable methyltransferase PMT24	0.232	-2.10591	0.000395654	0.0198306	yes	down	5.46	4.45	1.67	0.97	0.39	1.53	3.86	0.963333
gene-LOC100280168	LOC100280168	Protein LONGIFOLIA 2	4.814	2.26721	0.000396162	0.0198306	yes	up	1.01	7.76	1.84	25.15	14.1	12.92	3.53667	17.39
gene-LOC103635500	LOC103635500	RNA-binding protein BRN1	2.429	1.28016	0.000406363	0.0202262	yes	up	4.95	10.58	4.75	21.09	13.82	16.12	6.76	17.01
gene-LOC103627567	LOC103627567	ADP-ribosylation factor 1, transcript variant X1	2.829	1.50021	0.000406612	0.0202262	yes	up	10.06	28.45	11.48	56.03	41.33	38.02	16.6633	45.1267
gene-LOC100272272	LOC100272272	uncharacterized LOC100272272	2.202	1.13913	0.000409678	0.0203363	yes	up	5.03	8.19	4.88	18.07	11.54	11.55	6.03333	13.72
gene-LOC100280237	LOC100280237	uncharacterized LOC100280237	2.342	1.22787	0.000413252	0.0204681	yes	up	23.82	52.84	26.48	110.14	70.54	70.04	34.38	83.5733
gene-LOC100194354	LOC100194354	uncharacterized LOC100194354	0.409	-1.29117	0.000426493	0.0209959	yes	down	6.92	4.87	7.06	1.79	3.17	3.15	6.28333	2.70333
gene-LOC103628171	LOC103628171	aspartic proteinase oryzasin-1	0.133	-2.90844	0.000429499	0.0210675	yes	down	7.08	5.07	8.28	1.54	1.22	0	6.81	0.92
gene-LOC100217205	LOC100217205	uncharacterized LOC100217205	0.158	-2.66617	0.000429715	0.0210675	yes	down	1.92	2.84	0.77	0.27	0.16	0.49	1.84333	0.306667
gene-LOC100285158	LOC100285158	uncharacterized LOC100285158	0.441	-1.18227	0.000436762	0.0213691	yes	down	5.36	6.1	5.33	2.63	1.71	3.43	5.59667	2.59
gene-LOC103650929	LOC103650929	receptor protein-tyrosine kinase CEPR2, transcript variant X2	0.425	-1.2351	0.000444802	0.0216808	yes	down	139.73	78.5	84.82	37.09	35.32	63.93	101.017	45.4467
gene-LOC100274043	LOC100274043	UPF0496 protein	3.336	1.73791	0.000445189	0.0216808	yes	up	0.88	1.9	1.01	6.58	3.84	2.73	1.26333	4.38333
gene-LOC100273891	LOC100273891	Protein NETWORKED 4A, transcript variant X1	2.669	1.41638	0.00044742	0.0216808	yes	up	7.75	20.29	12.45	50.7	36.49	25.83	13.4967	37.6733
gene-LOC103627070	LOC103627070	receptor-like protein kinase 5	0.326	-1.61633	0.000448104	0.0216808	yes	down	1.92	1.32	2.36	0.36	0.75	0.83	1.86667	0.646667
gene-LOC103630232	LOC103630232	E3 ubiquitin-protein ligase EL5	0.368	-1.44188	0.000448715	0.0216808	yes	down	6.36	7.15	10.8	1.82	3.81	3.72	8.10333	3.11667
gene-LOC100501945	LOC100501945	AP-1 complex subunit gamma-2, transcript variant X1	2.243	1.16553	0.000454606	0.0218385	yes	up	9.24	20.34	11.14	41.31	28.61	26.36	13.5733	32.0933
gene-LOC100191955	LOC100191955	HXXXD-type acyl-transferase family protein	0.462	-1.11521	0.000457811	0.0218508	yes	down	17.78	15	19.31	5.46	9.42	10.44	17.3633	8.44
gene-LOC100384416	LOC100384416	uncharacterized LOC100384416	2.386	1.25476	0.00045786	0.0218508	yes	up	5.51	7.72	3.3	18.46	10.85	10.9	5.51	13.4033
gene-LOC103649069	LOC103649069	guanosine deaminase-like	5.232	2.38728	0.00045842	0.0218508	yes	up	7.44	9.38	2.94	15.2	15.3	4.74	6.58667	11.7467
gene-LOC100857076	LOC100857076	uncharacterized LOC100857076	0.333	-1.58795	0.000459873	0.0218508	yes	down	2.06	3.34	2.23	1.09	0.58	0.92	2.54333	0.863333
gene-LOC542592	LOC542592	golgi associated protein se-wap41	3.268	1.70839	0.000460364	0.0218508	yes	up	72.63	258.82	74.13	603.28	349.65	403.64	135.193	452.19
gene-LOC100502394	LOC100502394	Beta-amylase 3 chloroplastic	2.945	1.55844	0.000461491	0.0218607	yes	up	7.94	4.27	6.06	29.33	18.24	9.5	6.09	19.0233
gene-LOC103642122	LOC103642122	uncharacterized LOC103642122	2.705	1.43547	0.000463935	0.0219026	yes	up	1.95	1.76	0.86	4.97	3.78	4.02	1.52333	4.25667
gene-LOC100274531	LOC100274531	putative protein arginine N-methyltransferase 6	2.182	1.1254	0.000464213	0.0219026	yes	up	4.44	7.67	5.68	18.93	12.21	8.87	5.93	13.3367
gene-LOC103636408	LOC103636408	uncharacterized LOC103636408, transcript variant X1	0.198	-2.33943	0.000477035	0.0223307	yes	down	4.22	3.41	1.64	0.65	0.23	0.96	3.09	0.613333
gene-LOC103641505	LOC103641505	G-type lectin S-receptor-like serine/threonine-protein kinase LECRK4	0.457	-1.12982	0.000483619	0.0225945	yes	down	10.38	7.89	7.87	2.83	4.17	5.59	8.71333	4.19667
gene-LOC103655001	LOC103655001	kinesin-like protein KIN-6, transcript variant X1	2.844	1.50811	0.000485226	0.0226252	yes	up	0.99	2.2	0.75	4.66	3.76	3.15	1.31333	3.85667
gene-LOC100285471	LOC100285471	uncharacterized LOC100285471	0.423	-1.24067	0.000486848	0.0226565	yes	down	8.97	7.45	9.18	3.38	4.58	4.9	8.53333	4.28667
gene-LOC100191625	LOC100191625	CDP-diacylglycerol--serine O-phosphatidyltransferase 1, transcript variant X1	0.299	-1.74144	0.000497592	0.0230927	yes	down	29.87	34.52	15.84	4.99	4.77	15.34	26.7433	8.36667
gene-LOC100273317	LOC100273317	uncharacterized LOC100273317	2.272	1.18426	0.000517516	0.0236939	yes	up	14	23.03	11.4	49.73	33.14	30.08	16.1433	37.65
gene-LOC103643565	LOC103643565	uncharacterized LOC103643565	2.798	1.48423	0.000517991	0.0236939	yes	up	3.04	8.16	3.99	20.92	11.49	12.07	5.06333	14.8267
gene-LOC100192534	LOC100192534	putative O-glycosyl hydrolase family 17 protein	0.475	-1.07551	0.000518089	0.0236939	yes	down	11.25	7.47	9.11	4.01	5.68	4.14	9.27667	4.61
gene-LOC100272617	LOC100272617	uncharacterized LOC100272617	2.12	1.08437	0.000519306	0.023704	yes	up	3.67	7.02	3.92	13.71	9.78	9.1	4.87	10.8633
gene-LOC103630821	LOC103630821	E3 ubiquitin-protein ligase ATL42	0.432	-1.20992	0.000523789	0.0238629	yes	down	9.29	8.65	6.15	2.35	3.77	4.76	8.03	3.62667
gene-LOC103626961	LOC103626961	expansin-A23	2.55	1.35051	0.000527575	0.0239439	yes	up	10.35	14.87	4.72	26.65	26.33	25.04	9.98	26.0067
gene-LOC100280443	LOC100280443	uncharacterized LOC100280443	0.269	-1.89311	0.000535281	0.0241789	yes	down	3.25	8.15	2.04	1.1	0.98	1.64	4.48	1.24
gene-LOC111258510	LOC111258510	uncharacterized LOC111258510	0.44	-1.18444	0.00053759	0.0241789	yes	down	2102.22	1023.97	1707.92	554.79	794.01	885.7	1611.37	744.833
gene-LOC100278728	LOC100278728	TLD-domain containing nucleolar protein	2.432	1.28234	0.000537827	0.0241789	yes	up	9.76	20.81	12.43	51.41	31.88	25.54	14.3333	36.2767
gene-LOC103650099	LOC103650099	protein FAM91A1, transcript variant X3	2.042	1.02999	0.000541217	0.024275	yes	up	7.16	12.69	7.49	25.06	17.24	15.99	9.11333	19.43
gene-LOC542547	LOC542547	50S ribosomal protein L2, mitochondrial-like	2.189	1.13041	0.000542671	0.024275	yes	up	6.8	14.23	8.18	27.79	20.34	18.34	9.73667	22.1567
gene-LOC103639404	LOC103639404	serine/threonine receptor-like kinase NFP	0.277	-1.84948	0.000543021	0.024275	yes	down	25.37	30.35	10.2	4.16	3.49	11.39	21.9733	6.34667
gene-LOC100275178	LOC100275178	protein GRAVITROPIC IN THE LIGHT 1	0.448	-1.15942	0.000547456	0.0244274	yes	down	5.3	7.87	5.59	2.43	2.24	4.13	6.25333	2.93333
gene-LOC100381867	LOC100381867	uncharacterized LOC100381867	0.407	-1.29646	0.000548573	0.0244315	yes	down	23.77	34.78	30.57	7.97	10.31	19.55	29.7067	12.61
gene-LOC103649150	LOC103649150	DNA glycosylase superfamily protein	0.291	-1.77909	0.000549606	0.0244318	yes	down	3.96	3.07	1.84	0.58	0.72	1.41	2.95667	0.903333
gene-LOC103650331	LOC103650331	4-hydroxy-7-methoxy-3-oxo-3,4-dihydro-2H-1,4-benzoxazin-2-yl glucoside beta-D-glucosidase 2, chloroplastic-like	0.433	-1.20894	0.000559982	0.0247414	yes	down	6.28	11.26	7.06	2.69	3.4	4.9	8.2	3.66333
gene-LOC103626482	LOC103626482	callose synthase 3	2.534	1.34126	0.000561113	0.0247414	yes	up	6.86	17.36	7.99	38.71	23.45	22.65	10.7367	28.27
gene-LOC100281671	LOC100281671	homeodomain protein JUBEL1	0.407	-1.29802	0.000561762	0.0247414	yes	down	9.87	6.04	6.43	1.94	3.81	3.83	7.44667	3.19333
gene-LOC100275771	LOC100275771	uncharacterized LOC100275771	0.403	-1.31194	0.000566823	0.0248553	yes	down	12.55	8.83	6.41	3.27	3.74	4.58	9.26333	3.86333
gene-LOC109939377	LOC109939377	uncharacterized LOC109939377, transcript variant X1	5.537	2.46906	0.000566857	0.0248553	yes	up	0.11	0.37	0.14	1.93	0.67	1	0.206667	1.2
gene-LOC100272821	LOC100272821	Jacalin-related lectin 3	0.435	-1.20133	0.000567477	0.0248553	yes	down	13.95	8.21	13.23	3.69	6.16	6.03	11.7967	5.29333
gene-LOC100193449	LOC100193449	vacuolar protein sorting 26	2.045	1.03228	0.000577842	0.0252628	yes	up	6.07	9.35	6.74	20.24	15.05	11.89	7.38667	15.7267
gene-LOC103631833	LOC103631833	transcription factor bHLH96	0.46	-1.12119	0.000582151	0.0253119	yes	down	153.01	105.52	85.8	46.81	43.97	76.18	114.777	55.6533
gene-LOC100192691	LOC100192691	Remorin family protein	0.456	-1.13134	0.000585797	0.0254047	yes	down	135.31	163.64	192.11	54.89	112.38	66.72	163.687	77.9967
gene-LOC109940195	LOC109940195	LMBR1 domain-containing protein 2 homolog, transcript variant X1	0.377	-1.40888	0.000586417	0.0254047	yes	down	10.21	6.59	5.29	2.28	2.08	4.38	7.36333	2.91333
gene-LOC100280401	LOC100280401	uncharacterized LOC100280401, transcript variant X1	0.47	-1.08869	0.000593941	0.0256374	yes	down	9.45	8.13	6.25	3.13	3.62	5.17	7.94333	3.97333
gene-LOC103634929	LOC103634929	monothiol glutaredoxin-S2	0.421	-1.24877	0.000599519	0.0257847	yes	down	32.83	14.52	18.93	9.16	10.91	9.18	22.0933	9.75
gene-LOC100381871	LOC100381871	LOC100281487-like pseudogene	0.427	-1.22873	0.000613854	0.0262591	yes	down	12.18	7.37	6.78	3.53	3.08	5.16	8.77667	3.92333
gene-LOC100277385	LOC100277385	Protein-ribulosamine 3-kinase chloroplastic	2.08	1.05691	0.000615138	0.0262668	yes	up	6.01	3.8	5.29	12.97	10.16	9.75	5.03333	10.96
gene-lox1	lox1	linoleate 9S-lipoxygenase1	0.467	-1.09781	0.000618629	0.0263158	yes	down	825.83	1252.03	1322.39	367.76	718.02	575.27	1133.42	553.683
gene-LOC103646915	LOC103646915	Acyl-CoA N-acyltransferase (NAT) superfamily protein	0.454	-1.13944	0.00062569	0.0264801	yes	down	10.64	11.38	6.65	3.72	5.35	4.35	9.55667	4.47333
gene-LOC100282447	LOC100282447	uncharacterized LOC100282447	0.443	-1.17407	0.000634299	0.0267969	yes	down	298.2	332.1	545.46	127.36	217.98	199.54	391.92	181.627
gene-LOC103653111	LOC103653111	Magnesium transporter CorA-like family protein	2.479	1.30951	0.000643179	0.0270477	yes	up	4.92	9.95	4.57	22.72	15.55	11.9	6.48	16.7233
gene-LOC103640646	LOC103640646	cytochrome P450 89A2	2.512	1.32904	0.000645449	0.0270759	yes	up	2.78	5.45	4.39	15.61	10.46	7.05	4.20667	11.04
gene-LOC103629795	LOC103629795	protein argonaute PNH1, transcript variant X1	0.412	-1.27793	0.000649015	0.0271776	yes	down	10.92	7.01	15.14	4.13	5.28	4.8	11.0233	4.73667
gene-LOC103654538	LOC103654538	uncharacterized LOC103654538	3.234	1.69322	0.000651921	0.0272094	yes	up	0.71	1.98	0.7	5.19	2.99	3.14	1.13	3.77333
gene-LOC100284978	LOC100284978	nicotianamine synthase 3	0.213	-2.22868	0.000653199	0.0272094	yes	down	1.97	2.81	1.43	0.24	0.28	0.87	2.07	0.463333
gene-LOC100856943	LOC100856943	dopamine beta-monooxygenase	0.424	-1.23785	0.000657067	0.027216	yes	down	19.49	12.05	10.23	4.36	7.1	7.04	13.9233	6.16667
gene-LOC103629050	LOC103629050	uncharacterized LOC103629050	0.365	-1.45575	0.000657926	0.027216	yes	down	4.26	5.55	5.5	1.93	2.09	1.73	5.10333	1.91667
gene-LOC103649704	LOC103649704	flavonoid 3',5'-hydroxylase CYP75B138	0.228	-2.13067	0.000660939	0.0272723	yes	down	6.98	13.61	3.03	1.02	1.16	3.38	7.87333	1.85333
gene-LOC103642592	LOC103642592	UPF0481 protein At3g47200	0.426	-1.23024	0.000663958	0.0273232	yes	down	4.35	3.27	5.5	1.6	2.1	2.2	4.37333	1.96667
gene-LOC100277410	LOC100277410	hydroxyproline-rich glycoprotein family protein, transcript variant X1	4.018	2.0065	0.000666584	0.0273368	yes	up	1.39	5.27	1.02	15.07	9.08	7.48	2.56	10.5433
gene-LOC100277448	LOC100277448	uncharacterized LOC100277448, transcript variant X1	0.435	-1.19929	0.000671455	0.0274893	yes	down	18.25	36	28.07	10.58	9.97	16.59	27.44	12.38
gene-LOC100384863	LOC100384863	uncharacterized LOC100384863	2.998	1.58382	0.000673589	0.0275241	yes	up	1.41	2.88	1.42	6.4	4.56	6.72	1.90333	5.89333
gene-LOC103625996	LOC103625996	putative glycosyl hydrolase family protein	0.345	-1.53477	0.000674616	0.0275241	yes	down	8.83	9.67	8.98	2	2.07	5.95	9.16	3.34
gene-LOC100279003	LOC100279003	uncharacterized LOC100279003, transcript variant X1	0.487	-1.03832	0.000675994	0.0275332	yes	down	59.11	45.99	50.04	17.73	26.25	34.5	51.7133	26.16
gene-LOC100273280	LOC100273280	Dormancy-associated protein homolog 3	8.004	3.00069	0.000678198	0.0275508	yes	up	0.21	2.49	0.25	13.71	6.19	4.1	0.983333	8
gene-LOC100283441	LOC100283441	organic anion transporter	0.484	-1.04712	0.000680027	0.0275508	yes	down	12.04	8.12	12.48	4.61	6.34	5.67	10.88	5.54
gene-LOC100283040	LOC100283040	uncharacterized LOC100283040	5.4	2.43289	0.000682502	0.0275508	yes	up	0.3	1.61	0.19	3.59	4.43	3.54	0.7	3.85333
gene-LOC103633567	LOC103633567	geraniol 8-hydroxylase	0.478	-1.06439	0.000685031	0.0275522	yes	down	5.62	6.11	4.96	2.02	2.71	3.62	5.56333	2.78333
gene-LOC103654308	LOC103654308	uncharacterized LOC103654308, transcript variant X1	0.281	-1.82946	0.000688025	0.0275522	yes	down	37.72	16	11.37	6.11	3.58	9.3	21.6967	6.33
gene-LOC103654450	LOC103654450	uncharacterized LOC103654450	0.36	-1.47579	0.000689931	0.0275784	yes	down	8.17	4.31	4.12	1.69	1.6	3	5.53333	2.09667
gene-LOC100278793	LOC100278793	uncharacterized LOC100278793	0.266	-1.91068	0.000690993	0.0275784	yes	down	2.95	3.15	2.29	0.33	0.86	1.03	2.79667	0.74
gene-LOC100280301	LOC100280301	Serine carboxypeptidase-like 51	0.324	-1.62605	0.000702732	0.0279046	yes	down	22.48	7.41	8.54	3.43	4.64	5.04	12.81	4.37
gene-LOC100502241	LOC100502241	Myb-related protein 3R-1	3.296	1.72092	0.000703431	0.0279046	yes	up	0.75	1.44	0.35	3.84	2.84	2.06	0.846667	2.91333
gene-LOC100278743	LOC100278743	hydroxyproline-rich glycoprotein family protein, transcript variant X1	2.457	1.29702	0.000703853	0.0279046	yes	up	4.38	10.43	8.16	26.84	18.26	14.04	7.65667	19.7133
gene-LOC100283643	LOC100283643	ferredoxin-3	3.915	1.96909	0.000711658	0.0281672	yes	up	0.87	1.68	0.8	6.32	3.61	3.51	1.11667	4.48
gene-LOC100283833	LOC100283833	uncharacterized LOC100283833	0.419	-1.25329	0.000714928	0.0282497	yes	down	64.85	37.5	30.14	13.92	19.41	24.71	44.1633	19.3467
gene-LOC100217214	LOC100217214	uncharacterized LOC100217214	3.54	1.82393	0.000718649	0.0283403	yes	up	0.6	1.23	1.25	4.7	3.7	2.94	1.02667	3.78
gene-LOC100192836	LOC100192836	WAT1-related protein, transcript variant X1	0.418	-1.25729	0.000723713	0.0284247	yes	down	30.17	16.76	13.21	6.46	8.04	11.35	20.0467	8.61667
gene-LOC100382073	LOC100382073	Protein DOWNY MILDEW RESISTANCE 6	0.4	-1.32126	0.000725703	0.0284247	yes	down	44.47	24.97	22.1	10.32	9.7	18.37	30.5133	12.7967
gene-LOC100383452	LOC100383452	uncharacterized LOC100383452, transcript variant X1	0.471	-1.08565	0.000726375	0.0284247	yes	down	51.8	46.72	31.82	15.08	19.77	29.64	43.4467	21.4967
gene-LOC732786	LOC732786	laccase-like	0.367	-1.44576	0.000726514	0.0284247	yes	down	8.31	11.85	4.68	2.03	2.99	4.44	8.28	3.15333
gene-LOC100383685	LOC100383685	Calmodulin-binding transcription activator 2	2.156	1.10816	0.000738282	0.0287906	yes	up	3.6	7.79	4.14	13.73	10.65	11.37	5.17667	11.9167
gene-LOC100193199	LOC100193199	putative CRINKLY4-like receptor protein kinase family protein	0.473	-1.08123	0.000742904	0.0288731	yes	down	159.81	86.1	92.46	45.87	54.44	67.75	112.79	56.02
gene-LOC100281532	LOC100281532	phenylalanine ammonia-lyase	0.19	-2.39649	0.000745011	0.0288731	yes	down	1.38	0.55	2.54	0.18	0.45	0.29	1.49	0.306667
gene-LOC100384535	LOC100384535	uncharacterized LOC100384535	3.732	1.90013	0.000745246	0.0288731	yes	up	0.33	1.35	0.49	3.75	2.19	2.47	0.723333	2.80333
gene-LOC103643546	LOC103643546	probable mixed-linked glucan synthase 7	0.419	-1.25478	0.000748083	0.028936	yes	down	1.77	2.97	2.68	0.82	1.05	1.4	2.47333	1.09
gene-LOC542143	LOC542143	MAP kinase6	2.023	1.01662	0.000754514	0.0290903	yes	up	10.85	21.27	13.05	39.47	28.42	26.82	15.0567	31.57
gene-LOC100216554	LOC100216554	BRCT domain-containing protein	2.152	1.10557	0.000765623	0.0294709	yes	up	2.19	2.42	1.09	4.83	4.24	3.82	1.9	4.29667
gene-LOC100282263	LOC100282263	protein YIP1	2.6	1.37825	0.000767478	0.0294947	yes	up	4.37	10.43	4.49	23.3	14.25	13.97	6.43	17.1733
gene-LOC100274054	LOC100274054	Fasciclin-like arabinogalactan protein 2	0.352	-1.50481	0.000769377	0.02952	yes	down	17.68	31.85	11.42	6.24	4.77	11.21	20.3167	7.40667
gene-LOC100381506	LOC100381506	uncharacterized LOC100381506	0.379	-1.39907	0.000778009	0.0296137	yes	down	2.99	2.47	2.24	1.13	0.86	1.06	2.56667	1.01667
gene-LOC103632086	LOC103632086	cysteine-rich and transmembrane domain-containing protein WIH2	0.493	-1.01976	0.000778073	0.0296137	yes	down	29.96	21.63	22.78	10.35	11.67	16.27	24.79	12.7633
gene-LOC103643147	LOC103643147	bZIP transcription factor TRAB1	2.623	1.39131	0.000779733	0.0296137	yes	up	5.78	17.16	7.69	36.76	23.86	22.55	10.21	27.7233
gene-LOC100286032	LOC100286032	AP2 domain containing protein	3.528	1.81896	0.000780652	0.0296137	yes	up	0.52	0.8	0.23	1.86	1.55	2.22	0.516667	1.87667
gene-LOC100279303	LOC100279303	uncharacterized LOC100279303, transcript variant X1	2.502	1.32307	0.000788816	0.0296921	yes	up	2.81	6.04	2.68	13.83	8.38	7.75	3.84333	9.98667
gene-LOC103633392	LOC103633392	probable LRR receptor-like serine/threonine-protein kinase At1g74360	0.464	-1.10921	0.000792806	0.0297952	yes	down	5.01	3.78	4.77	1.44	2.61	2.6	4.52	2.21667
gene-LOC103643262	LOC103643262	uncharacterized LOC103643262, transcript variant X1	0.43	-1.21621	0.000798508	0.0299623	yes	down	1.34	1.73	1.83	0.69	0.79	0.74	1.63333	0.74
gene-LOC100279840	LOC100279840	uncharacterized LOC100279840	0.191	-2.3847	0.000806089	0.0301992	yes	down	4.45	2.55	1.28	0.48	0.17	1.02	2.76	0.556667
gene-LOC103635396	LOC103635396	PLASMODESMATA CALLOSE-BINDING PROTEIN 2, transcript variant X1	0.483	-1.05139	0.000814186	0.0303846	yes	down	20.17	16.97	16.06	5.77	9.93	11.11	17.7333	8.93667
gene-LOC103643192	LOC103643192	Thioredoxin family protein	0.5	-1.00044	0.000814863	0.0303846	yes	down	4.18	5.66	5.47	3.15	2.65	2.55	5.10333	2.78333
gene-LOC103635516	LOC103635516	pectinesterase	0.298	-1.74604	0.000822811	0.030534	yes	down	16.28	5.84	7.14	2.02	2.25	4.97	9.75333	3.08
gene-LOC103647435	LOC103647435	cellulose synthase A catalytic subunit 9 [UDP-forming]	0.4	-1.3213	0.000823148	0.030534	yes	down	56.84	28.13	23.61	11.04	16.1	18.72	36.1933	15.2867
gene-LOC103650526	LOC103650526	probable mediator of RNA polymerase II transcription subunit 37c	2.083	1.05887	0.000823997	0.030534	yes	up	229.03	491.44	256.02	851.83	631.72	627.81	325.497	703.787
gene-LOC103628499	LOC103628499	-	2.394	1.25971	0.000825477	0.0305414	yes	up	4.4	5.09	2.36	10.17	9.3	9.37	3.95	9.61333
gene-LOC100193089	LOC100193089	uncharacterized LOC100193089, transcript variant 1	0.495	-1.01308	0.000828557	0.0305534	yes	down	10.43	13.4	10.91	4.32	5.09	8.64	11.58	6.01667
gene-LOC100277571	LOC100277571	uncharacterized LOC100277571	0.395	-1.33829	0.000833321	0.0306413	yes	down	89.36	48.14	55.3	29.84	14.83	34.8	64.2667	26.49
gene-LOC100273762	LOC100273762	uncharacterized LOC100273762	0.469	-1.09258	0.000837465	0.0306413	yes	down	9.46	8.38	10.64	3.17	6.06	4.79	9.49333	4.67333
gene-LOC100381983	LOC100381983	putative RING zinc finger domain superfamily protein	4.62	2.20802	0.000841091	0.0306413	yes	up	0.58	2.01	0.4	7.33	3.38	3.44	0.996667	4.71667
gene-LOC103629277	LOC103629277	late embryogenesis abundant protein-related / LEA protein-related	4.144	2.05106	0.000845119	0.0306413	yes	up	1.69	7.74	1.75	24.59	12.72	10.05	3.72667	15.7867
gene-LOC118472062	LOC118472062	uncharacterized LOC118472062	4.319	2.11068	0.000845168	0.0306413	yes	up	1.64	1.61	1.94	9.75	10.85	2.53	1.73	7.71
gene-LOC103643229	LOC103643229	geraniol 8-hydroxylase-like	0.408	-1.29166	0.000851215	0.0307602	yes	down	15.72	14.1	10.98	3.19	5.7	8.56	13.6	5.81667
gene-LOC103639735	LOC103639735	putative leucine-rich repeat receptor-like serine/threonine-protein kinase At2g24130	0.374	-1.41909	0.000869149	0.0312828	yes	down	3.2	1.82	3.31	0.69	1.49	1.12	2.77667	1.1
gene-LOC100282715	LOC100282715	uncharacterized LOC100282715	0.344	-1.53957	0.000882362	0.0316707	yes	down	18.27	9.14	10.18	2.75	7.09	3.71	12.53	4.51667
gene-LOC103649553	LOC103649553	indole-3-pyruvate monooxygenase YUCCA4, transcript variant X1	0.381	-1.3929	0.000894636	0.0319723	yes	down	2.09	1.98	1.59	0.58	1.04	0.63	1.88667	0.75
gene-LOC100281701	LOC100281701	RuBisCO large subunit-binding protein subunit alpha	2.014	1.00984	0.000895062	0.0319723	yes	up	45.09	86.86	45.72	150.88	115.67	104.75	59.2233	123.767
gene-LOC100280350	LOC100280350	uncharacterized LOC100280350	2.083	1.05875	0.000895426	0.0319723	yes	up	8.6	12.45	5.73	25.21	16.37	17.44	8.92667	19.6733
gene-LOC100273457	LOC100273457	zealexin A1 synthase	0.316	-1.66243	0.000896358	0.0319723	yes	down	74.05	21.38	83.73	15.74	26.22	18.3	59.72	20.0867
gene-LOC103646028	LOC103646028	histone H4	4.773	2.25478	0.000901715	0.0320674	yes	up	69.24	253.38	24.11	828.1	459.37	359.08	115.577	548.85
gene-LOC103627391	LOC103627391	-	0.49	-1.0281	0.000909715	0.0323037	yes	down	8.04	5.65	6.36	2.89	3.07	4.44	6.68333	3.46667
gene-LOC100217021	LOC100217021	putative leucine-rich repeat transmembrane protein kinase family protein, transcript variant X1	0.447	-1.16224	0.000917854	0.0324802	yes	down	51.96	30.85	46.86	12.83	23.75	24.49	43.2233	20.3567
gene-LOC100280431	LOC100280431	uncharacterized LOC100280431	0.451	-1.14777	0.000918776	0.0324802	yes	down	4.54	2.53	3.96	1.48	1.86	1.93	3.67667	1.75667
gene-LOC103634692	LOC103634692	cinnamoyl-CoA reductase 1, transcript variant X1	0.462	-1.11389	0.000920532	0.0324941	yes	down	35.12	43.3	67.44	17.93	27.19	25.67	48.62	23.5967
gene-LOC100282281	LOC100282281	uncharacterized LOC100282281	0.371	-1.42919	0.000925108	0.0325892	yes	down	24.74	13.23	20.64	4.4	10.84	7.39	19.5367	7.54333
gene-LOC109943973	LOC109943973	uncharacterized LOC109943973	2.891	1.53175	0.000929448	0.0326637	yes	up	5.93	22.73	16.34	61.52	43.2	31.58	15	45.4333
gene-LOC100275687	LOC100275687	uncharacterized LOC100275687, transcript variant X2	2.116	1.08108	0.000936188	0.0327556	yes	up	3.9	5.52	3.38	9.82	6.91	10.07	4.26667	8.93333
gene-LOC103646993	LOC103646993	dirigent protein 22	0.271	-1.88383	0.000955189	0.0331285	yes	down	8.79	4.61	2.41	1.21	1.09	2.17	5.27	1.49
gene-LOC100284672	LOC100284672	ATPUP5	0.367	-1.4444	0.000963065	0.0332565	yes	down	3	5.03	3.73	0.95	1.5	2.06	3.92	1.50333
gene-LOC100273432	LOC100273432	aspartic proteinase nepenthesin-2	0.489	-1.03088	0.000965488	0.0332919	yes	down	115.67	70.58	77.88	32.42	48.7	54.7	88.0433	45.2733
gene-LOC103652625	LOC103652625	protein LURP-one-related 8	2.936	1.55388	0.000967268	0.0333051	yes	up	1.25	2.61	0.94	5.47	5.05	3.99	1.6	4.83667
gene-LOC100383401	LOC100383401	uncharacterized LOC100383401, transcript variant X1	0.442	-1.17658	0.000992189	0.0340157	yes	down	25.12	17.64	30.77	8.74	16.34	9.45	24.51	11.51
gene-LOC100281226	LOC100281226	ferredoxin-6	0.481	-1.05659	0.000996415	0.0341115	yes	down	59	84.08	40.74	25.64	26.33	38.27	61.2733	30.08
gene-LOC103649597	LOC103649597	uncharacterized LOC103649597	0.469	-1.0913	0.000998493	0.0341336	yes	down	5.44	7.05	8.21	2.69	3.57	3.92	6.9	3.39333
gene-LOC107522026	LOC107522026	uncharacterized LOC107522026	0.426	-1.23188	0.00100273	0.0341768	yes	down	19.84	10.27	11.71	4.54	7.28	6.85	13.94	6.22333
gene-LOC101027241	LOC101027241	myosin heavy chain-related	2.905	1.5386	0.00100504	0.0341768	yes	up	7.31	16.5	4.57	40.97	21.92	22.18	9.46	28.3567
gene-LOC100501494	LOC100501494	uncharacterized LOC100501494, transcript variant X1	0.498	-1.00595	0.00100604	0.0341768	yes	down	38.37	21.5	30.14	13.13	15.42	19.43	30.0033	15.9933
gene-LOC100285535	LOC100285535	uncharacterized LOC100285535	0.441	-1.1813	0.00100693	0.0341768	yes	down	161.73	126.99	81.2	39.51	48.67	79.27	123.307	55.8167
gene-LOC109617029	LOC109617029	purple acid phosphatase pseudogene	0.412	-1.2787	0.00101143	0.0342319	yes	down	18.63	21.55	14.15	5.12	6.02	12.07	18.11	7.73667
gene-LOC732831	LOC732831	UDP-glucuronic acid 4-epimerase	2.817	1.49413	0.00102209	0.0344461	yes	up	1.91	5.65	2.84	14.72	11.49	6.79	3.46667	11
gene-LOC100216690	LOC100216690	putative protein kinase superfamily protein	0.358	-1.48016	0.00103068	0.0346744	yes	down	25.73	34.57	12.13	6.51	6.25	14.61	24.1433	9.12333
gene-LOC100282696	LOC100282696	nuclear transcription factor Y subunit A-3, transcript variant X1	0.425	-1.23307	0.00103323	0.0346744	yes	down	14.17	8.02	10.39	3.62	4.29	6.48	10.86	4.79667
gene-LOC100502357	LOC100502357	basic leucine-zipper 52	3.031	1.59985	0.00103767	0.0347256	yes	up	2.51	8.05	2.95	20.33	13.42	11.83	4.50333	15.1933
gene-LOC541978	LOC541978	transporter of mugineic acid2	0.34	-1.55536	0.00104612	0.0348742	yes	down	13.34	5.28	5.23	2.31	2.4	3.91	7.95	2.87333
gene-LOC100381837	LOC100381837	NHL domain-containing protein, transcript variant X1	3.184	1.67075	0.00104707	0.0348742	yes	up	4.34	17.02	5.09	39.12	22.61	24.52	8.81667	28.75
gene-LOC103647659	LOC103647659	extensin	0.392	-1.3509	0.0010493	0.0348742	yes	down	6.1	5.8	4.77	1.2	2.3	3.41	5.55667	2.30333
gene-LOC542342	LOC542342	starch branching enzyme 3	3.701	1.88777	0.00104943	0.0348742	yes	up	1.88	10.41	2.66	25.37	17.78	13.5	4.98333	18.8833
gene-LOC100274889	LOC100274889	uncharacterized LOC100274889	2.387	1.25519	0.00105105	0.0348793	yes	up	1.34	2.33	1.33	5.39	3.92	3.16	1.66667	4.15667
gene-LOC100283674	LOC100283674	40S ribosomal protein S25-like	2.549	1.35012	0.00105449	0.034945	yes	up	51.76	144.16	54.15	267.22	182.11	196.38	83.3567	215.237
gene-LOC100283952	LOC100283952	50S ribosomal protein L18, transcript variant X1	2.415	1.27223	0.00106053	0.0349728	yes	up	10.73	20.7	8.67	44.96	26.37	25.41	13.3667	32.2467
gene-LOC103647201	LOC103647201	poly (ADP-ribose) polymerase 1	2.083	1.05882	0.00106173	0.0349728	yes	up	5.03	8.61	4.55	17.44	10.97	11.11	6.06333	13.1733
gene-LOC100383490	LOC100383490	uncharacterized LOC100383490	0.439	-1.18923	0.00107016	0.0350185	yes	down	15.95	9.79	7.74	4.62	3.9	6.69	11.16	5.07
gene-LOC103645766	LOC103645766	probable acyl-activating enzyme 5, peroxisomal	0.28	-1.83543	0.00107018	0.0350185	yes	down	2.84	1.13	1.22	0.41	0.64	0.47	1.73	0.506667
gene-LOC100382042	LOC100382042	putative D-mannose binding lectin domain related protein	4.055	2.01976	0.00107657	0.035139	yes	up	2.64	9.99	20.03	58.79	53.32	27.85	10.8867	46.6533
gene-LOC103654241	LOC103654241	uncharacterized LOC103654241	2.567	1.36015	0.00108154	0.0352251	yes	up	3.41	3.76	2.86	13.77	7.62	5.59	3.34333	8.99333
gene-LOC103626407	LOC103626407	auxin-responsive protein SAUR19	0.275	-1.86221	0.00108236	0.0352251	yes	down	5.79	11.56	4.59	0.89	1.81	3.53	7.31333	2.07667
gene-LOC100275345	LOC100275345	uncharacterized LOC100275345	0.447	-1.1608	0.00108364	0.0352251	yes	down	9.95	6.45	6.54	2.53	3.58	4.76	7.64667	3.62333
gene-LOC103654518	LOC103654518	OSJNBb0045P24.5-like protein	0.471	-1.08479	0.00109145	0.0352886	yes	down	927.81	519.66	727.59	258.24	354.91	472.03	725.02	361.727
gene-LOC542720	LOC542720	pathogenesis related protein5	0.422	-1.24433	0.00109542	0.0352886	yes	down	14.68	9.14	17.61	4.74	7.42	6.15	13.81	6.10333
gene-LOC100282209	LOC100282209	O-methyltransferase ZRP4	0.493	-1.0192	0.00109658	0.0352886	yes	down	4.85	5.93	6.95	3.05	2.94	3.17	5.91	3.05333
gene-LOC100286006	LOC100286006	uncharacterized LOC100286006, transcript variant X2	2.721	1.44424	0.00109745	0.0352886	yes	up	1.13	1.97	2	6.61	3.52	4.37	1.7	4.83333
gene-LOC100381433	LOC100381433	Boron transporter 1	0.43	-1.2192	0.00110415	0.0354086	yes	down	187.05	91.26	85.99	42.56	52.67	70.7	121.433	55.31
gene-LOC100274803	LOC100274803	putative RING zinc finger domain superfamily protein	2.155	1.10785	0.00112124	0.0356211	yes	up	3.08	3.38	2.5	8.24	7.11	4.89	2.98667	6.74667
gene-LOC100381507	LOC100381507	Peroxidase 52	3.227	1.69017	0.00113738	0.0360075	yes	up	7.71	35.42	23.45	103.88	69.23	44.2	22.1933	72.4367
gene-LOC103625732	LOC103625732	NDR1/HIN1-like protein 10	0.252	-1.98649	0.00115051	0.036357	yes	down	2.29	2.25	3.2	0.37	1.08	0.59	2.58	0.68
gene-LOC100285319	LOC100285319	harpin-induced protein	0.403	-1.3104	0.00115434	0.0363814	yes	down	7.55	6.61	10.51	2.97	2.81	4.65	8.22333	3.47667
gene-LOC100284963	LOC100284963	uncharacterized LOC100284963	0.497	-1.00964	0.00115713	0.0364212	yes	down	2.13	2.09	1.76	1	1.2	0.95	1.99333	1.05
gene-LOC100282200	LOC100282200	uncharacterized LOC100282200	0.428	-1.22407	0.00116702	0.0366841	yes	down	181.87	120.52	140.51	34.85	83.95	79.82	147.633	66.2067
gene-LOC100383574	LOC100383574	Nucleotide/sugar transporter family protein	0.437	-1.19507	0.00117575	0.0368414	yes	down	30.35	33.07	19.18	8.33	10.45	18.58	27.5333	12.4533
gene-LOC100193785	LOC100193785	AAA-type ATPase family protein / ankyrin repeat family protein	2.383	1.25266	0.0011763	0.0368414	yes	up	17.27	47.28	24.09	96.58	60.34	61.11	29.5467	72.6767
gene-LOC100273242	LOC100273242	uncharacterized LOC100273242, transcript variant X1	0.499	-1.00408	0.00117686	0.0368414	yes	down	9.36	10.6	7.71	4.18	3.77	6.48	9.22333	4.81
gene-LOC100272259	LOC100272259	Chaperonin CPN60-like 2 mitochondrial	3.102	1.633	0.00117821	0.0368414	yes	up	3.97	12.81	5.79	39.71	16.18	16.7	7.52333	24.1967
gene-LOC100273339	LOC100273339	uncharacterized LOC100273339	0.434	-1.20328	0.00118072	0.0368487	yes	down	5.58	4.01	6.11	1.58	2.89	2.73	5.23333	2.4
gene-LOC103653849	LOC103653849	SAUR11-auxin-responsive SAUR family member	0.366	-1.44862	0.00118154	0.0368487	yes	down	5.44	4.95	2.91	1.19	1.48	2.41	4.43333	1.69333
gene-LOC100303849	LOC100303849	uncharacterized LOC100303849	3.053	1.61005	0.00119938	0.0373563	yes	up	0.66	1.17	0.47	2.79	2.14	2.33	0.766667	2.42
gene-LOC103652906	LOC103652906	uncharacterized LOC103652906, transcript variant X1	0.489	-1.03231	0.00120238	0.0373912	yes	down	190.18	134.57	173.71	58.41	84.92	111.27	166.153	84.8667
gene-LOC103633312	LOC103633312	uncharacterized LOC103633312	2.04	1.02877	0.00120802	0.0374348	yes	up	2.19	2.09	1.23	4.79	3.83	3.12	1.83667	3.91333
gene-LOC100277161	LOC100277161	uncharacterized LOC100277161	5.411	2.43588	0.00121079	0.0374348	yes	up	2.05	27.99	10.16	123.75	52.62	41.15	13.4	72.5067
gene-LOC100281468	LOC100281468	uncharacterized LOC100281468	2.189	1.13047	0.00121122	0.0374348	yes	up	4.51	9.78	5.6	19.51	12.91	12.13	6.63	14.85
gene-LOC103627468	LOC103627468	CBS domain-containing protein CBSX5	4.894	2.29094	0.00121133	0.0374348	yes	up	1.31	12.69	20.62	76.99	49.9	51.73	11.54	59.54
gene-LOC100277603	LOC100277603	uncharacterized LOC100277603	3.751	1.90726	0.00121435	0.0374798	yes	up	1.99	11.24	3.2	29.92	17.86	15.19	5.47667	20.99
gene-LOC100192029	LOC100192029	putative O-Glycosyl hydrolase superfamily protein	0.458	-1.1276	0.00122433	0.03769	yes	down	3.1	2.56	2.67	1.24	1.09	1.69	2.77667	1.34
gene-LOC100217058	LOC100217058	SecY protein transport family protein	2.165	1.11417	0.00124386	0.0381435	yes	up	32.57	70.79	34.88	134.09	89.2	86.71	46.08	103.333
gene-LOC103646270	LOC103646270	zinc finger protein CONSTANS-LIKE 3, transcript variant X1	0.37	-1.43267	0.00125761	0.0384166	yes	down	4.11	5.35	2.9	0.85	1.81	2.11	4.12	1.59
gene-LOC100283693	LOC100283693	legumin-like protein	4.677	2.2256	0.00126418	0.0385681	yes	up	0.47	0.49	0.14	2.48	1.86	0.93	0.366667	1.75667
gene-LOC103636657	LOC103636657	uncharacterized LOC103636657	6.277	2.65016	0.00127153	0.0386808	yes	up	0.08	1.77	0.25	6.13	3.86	2.49	0.7	4.16
gene-LOC100277580	LOC100277580	uncharacterized LOC100277580	0.411	-1.28404	0.00127345	0.0386808	yes	down	6.68	6.87	5.73	2.08	2.57	3.53	6.42667	2.72667
gene-LOC542473	LOC542473	Triose phosphate/phosphate translocator TPT chloroplastic	0.467	-1.098	0.00127378	0.0386808	yes	down	21.5	13.2	15.98	5.55	9.28	10.07	16.8933	8.3
gene-LOC542400	LOC542400	glutamine synthetase 2	0.482	-1.05316	0.00127437	0.0386808	yes	down	151.54	99.53	164.54	50.9	91.29	68.63	138.537	70.2733
gene-LOC103638954	LOC103638954	cortical cell-delineating protein-like	0.376	-1.41043	0.00128445	0.0387133	yes	down	530.1	1237.85	378.39	231.3	201.15	352.81	715.447	261.753
gene-LOC100285724	LOC100285724	uncharacterized LOC100285724	2.229	1.15636	0.00128498	0.0387133	yes	up	20.38	51.42	25.12	92.58	68.22	63.17	32.3067	74.6567
gene-LOC100278884	LOC100278884	uncharacterized LOC100278884	0.442	-1.17823	0.001286	0.0387133	yes	down	8.87	8.26	6.56	2.91	3.49	4.38	7.89667	3.59333
gene-CYP92C6	CYP92C6	Trimethyltridecatetraene synthase	0.457	-1.13038	0.00128803	0.0387133	yes	down	22.78	13.92	17.85	6	11.96	8.26	18.1833	8.74
gene-LOC100285032	LOC100285032	indole-3-acetate beta-glucosyltransferase	2.389	1.25625	0.00128844	0.0387133	yes	up	0.99	1.53	1.12	3.74	2.62	3.06	1.21333	3.14
gene-LOC103639415	LOC103639415	-	2.01	1.00724	0.00131568	0.0390881	yes	up	1.4	2.65	1.48	4.62	3.41	3.58	1.84333	3.87
gene-LOC109944035	LOC109944035	transcription factor TGAL7, transcript variant X1	0.431	-1.21446	0.00132703	0.0393719	yes	down	5.02	3.16	4.44	1.32	2.43	1.98	4.20667	1.91
gene-LOC100272800	LOC100272800	scarecrow-like 6	0.398	-1.32887	0.00132854	0.0393719	yes	down	2	2.29	1.73	0.62	0.82	1.08	2.00667	0.84
gene-LOC100272778	LOC100272778	uncharacterized LOC100272778, transcript variant X1	0.45	-1.15181	0.00134525	0.0396289	yes	down	12.62	6.64	7.04	4.29	3.84	4.56	8.76667	4.23
gene-LOC103627471	LOC103627471	expansin-B16-like	0.414	-1.2722	0.00134697	0.0396289	yes	down	11.05	8.97	5.33	3.16	2.78	4.98	8.45	3.64
gene-LOC103654294	LOC103654294	cytochrome P450 714C3, transcript variant X2	0.402	-1.3136	0.00134911	0.0396289	yes	down	42.93	30.59	19.18	10.49	8.99	20.04	30.9	13.1733
gene-LOC542089	LOC542089	Histone-lysine N-methyltransferase H3 lysine-9 specific SUVH4, transcript variant X1	2.363	1.24053	0.00134998	0.0396289	yes	up	1.34	2.1	0.84	3.93	3.51	3.54	1.42667	3.66
gene-LOC100322876	LOC100322876	uncharacterized LOC100322876	0.481	-1.05449	0.00135099	0.0396289	yes	down	17.81	8.89	10.73	5.76	6.67	6.93	12.4767	6.45333
gene-LOC100216804	LOC100216804	RNA-binding protein-like protein	2.338	1.225	0.00135218	0.0396289	yes	up	6.46	13.19	5.19	26.06	18.02	15.99	8.28	20.0233
gene-LOC103645450	LOC103645450	uncharacterized LOC103645450	0.393	-1.34757	0.00136153	0.0397945	yes	down	7.17	10.23	7.27	1.81	3	5.12	8.22333	3.31
gene-LOC109940751	LOC109940751	uncharacterized LOC109940751	0.321	-1.64018	0.00137411	0.0400256	yes	down	1.6	2.41	0.89	0.57	0.25	0.5	1.63333	0.44
gene-LOC100192629	LOC100192629	uncharacterized LOC100192629	2.215	1.14712	0.00137784	0.0400852	yes	up	3.34	7.27	3.78	13.55	9.01	10.5	4.79667	11.02
gene-LOC542163	LOC542163	hydroperoxide lyase 1	2.318	1.21283	0.00139372	0.0403299	yes	up	8.92	16.07	7.59	35.65	25.87	16.78	10.86	26.1
gene-LOC103639318	LOC103639318	protein DA1-related 2, transcript variant X3	0.483	-1.05133	0.00139392	0.0403299	yes	down	35.27	18.79	29.2	10.38	14.78	16.39	27.7533	13.85
gene-LOC100285860	LOC100285860	trehalose-phosphate phosphatase, transcript variant X1	2.211	1.14501	0.00139527	0.0403299	yes	up	14.66	28.86	20.73	62.7	52.43	29.99	21.4167	48.3733
gene-LOC100304230	LOC100304230	MIR164bHG, transcript variant 1	0.418	-1.25941	0.00139641	0.0403299	yes	down	4.28	7.41	4.09	1.86	2.87	2.07	5.26	2.26667
gene-LOC103634867	LOC103634867	universal stress protein A-like protein	0.419	-1.25479	0.00140325	0.0404786	yes	down	38.76	19.91	24.58	8.18	11.45	16.42	27.75	12.0167
gene-LOC100303993	LOC100303993	plastidic phosphate translocator-like protein 1	2.034	1.02413	0.0014144	0.0407016	yes	up	13.32	22.48	9.87	38.66	28.37	31.09	15.2233	32.7067
gene-LOC100275424	LOC100275424	uncharacterized LOC100275424	3.642	1.86455	0.00142328	0.0408151	yes	up	0.42	2.23	0.92	6.12	4.49	2.81	1.19	4.47333
gene-LOC100284275	LOC100284275	uncharacterized LOC100284275	0.438	-1.19107	0.00142913	0.0408295	yes	down	17.39	9.98	9.53	3.99	5.96	6.95	12.3	5.63333
gene-LOC103632137	LOC103632137	nitrile-specifier protein 5	0.473	-1.08089	0.00143677	0.040862	yes	down	13.44	18.01	10.49	5.91	5.1	9.62	13.98	6.87667
gene-LOC100382488	LOC100382488	uncharacterized LOC100382488	2.441	1.28753	0.00143712	0.040862	yes	up	11.87	32.36	26.91	77.57	54.41	46.73	23.7133	59.57
gene-LOC100273918	LOC100273918	putative protein kinase superfamily protein, transcript variant X2	0.292	-1.77414	0.00146331	0.0411677	yes	down	3.76	4.45	2	0.61	0.7	1.74	3.40333	1.01667
gene-LOC100384496	LOC100384496	uncharacterized LOC100384496	0.403	-1.31063	0.00146678	0.0411677	yes	down	3.16	3.2	1.67	0.96	1.08	1.31	2.67667	1.11667
gene-LOC100278009	LOC100278009	uncharacterized LOC100278009	0.449	-1.15494	0.00147215	0.0411677	yes	down	99.63	97.19	186.73	45.73	58.17	76.24	127.85	60.0467
gene-LOC100275241	LOC100275241	uncharacterized LOC100275241	2.338	1.22524	0.00147226	0.0411677	yes	up	2.28	1.02	1.65	4.07	4.42	3.7	1.65	4.06333
gene-LOC100276673	LOC100276673	uncharacterized LOC100276673, transcript variant 2	3.046	1.60668	0.00147332	0.0411677	yes	up	1.74	4.4	1.44	10.96	6.65	5.47	2.52667	7.69333
gene-LOC100280174	LOC100280174	BTB/POZ domain-containing protein NPY2, transcript variant X1	2.369	1.24416	0.00148357	0.0413439	yes	up	8.74	24.74	18.51	55.08	39.52	32.51	17.33	42.37
gene-LOC103629819	LOC103629819	K(+) efflux antiporter 4, transcript variant X1	2.222	1.15195	0.00148726	0.0413984	yes	up	5.27	8.37	3.91	18.95	10.81	10.82	5.85	13.5267
gene-LOC100283466	LOC100283466	conserved protein	2.138	1.09597	0.00151318	0.0420707	yes	up	3.92	8.97	6.92	17.67	14.17	12.27	6.60333	14.7033
gene-LOC103645455	LOC103645455	uncharacterized LOC103645455	4.252	2.08808	0.00151761	0.0421448	yes	up	0.32	0.56	0.26	2.5	1.14	1.26	0.38	1.63333
gene-LOC103645940	LOC103645940	-	0.476	-1.07137	0.00153087	0.0422345	yes	down	46.76	45.5	26.78	16.64	14.7	27.56	39.68	19.6333
gene-LOC100282142	LOC100282142	elicitor-responsive protein 1	0.488	-1.03369	0.00153325	0.0422345	yes	down	84.92	141.16	69.87	51.77	35.79	60.14	98.65	49.2333
gene-LOC100283274	LOC100283274	ribosomal protein L35p-like	2.315	1.21085	0.00153814	0.0422858	yes	up	18.18	45.98	22.08	87.46	61.4	55.46	28.7467	68.1067
gene-LOC100273498	LOC100273498	Omega-hydroxypalmitate O-feruloyl transferase	0.32	-1.64393	0.00153866	0.0422858	yes	down	2.47	3.83	2.42	0.42	1.11	1.39	2.90667	0.973333
gene-LOC103626458	LOC103626458	leucine-rich repeat receptor-like kinase protein THICK TASSEL DWARF1	0.404	-1.30907	0.00154444	0.0423956	yes	down	4.59	3.93	1.95	1.18	1.23	2.02	3.49	1.47667
gene-LOC109942266	LOC109942266	RING-H2 finger protein ATL74	0.364	-1.45678	0.0015552	0.0425928	yes	down	4.57	11.21	7.36	1.99	3.09	3.62	7.71333	2.9
gene-LOC103627765	LOC103627765	blue copper protein	0.173	-2.53275	0.00156061	0.0426777	yes	down	3.71	2.74	1.52	0.28	0.14	1.04	2.65667	0.486667
gene-LOC100284405	LOC100284405	F-box protein interaction domain containing protein, transcript variant X2	0.413	-1.2762	0.0015646	0.0426777	yes	down	4.97	4.92	4.75	1.34	2.24	3.02	4.88	2.2
gene-LOC103644033	LOC103644033	cytochrome P450 81Q32	0.172	-2.53703	0.00156828	0.0426777	yes	down	2.79	0.81	10.15	1.05	0.66	0.89	4.58333	0.866667
gene-LOC100383595	LOC100383595	AAA-ATPase ASD mitochondrial	0.279	-1.84404	0.00156962	0.0426777	yes	down	2.59	3.19	6.3	0.52	1.91	1.11	4.02667	1.18
gene-LOC100282397	LOC100282397	protein transporter	3.42	1.77418	0.0015739	0.0426777	yes	up	1.88	6.36	1.47	16.54	9.27	8.17	3.23667	11.3267
gene-LOC103641571	LOC103641571	serine carboxypeptidase 1, transcript variant X1	0.479	-1.06258	0.00157752	0.0426777	yes	down	41.13	28.93	26.63	10.46	16.81	21.36	32.23	16.21
gene-LOC103651600	LOC103651600	pentatricopeptide repeat-containing protein At3g54980, mitochondrial, transcript variant X1	2.432	1.28233	0.00157917	0.0426777	yes	up	0.53	1.37	1.16	2.79	2.58	2.35	1.02	2.57333
gene-LOC103644306	LOC103644306	40S ribosomal protein S4-like	2.612	1.38524	0.00157979	0.0426777	yes	up	168.37	457.8	137.28	866.6	565.79	605.39	254.483	679.26
gene-LOC103638868	LOC103638868	probable histidine kinase 1	2.948	1.55994	0.00159003	0.0428899	yes	up	2.8	11.54	4.17	25.84	14.93	15.55	6.17	18.7733
gene-LOC100282295	LOC100282295	uncharacterized LOC100282295	2.681	1.42273	0.00159525	0.0428899	yes	up	6.3	21.15	5.71	54.81	35.72	25.88	11.0533	38.8033
gene-LOC103646011	LOC103646011	E3 ubiquitin-protein ligase PUB23	0.419	-1.25573	0.00161429	0.0432175	yes	down	10.84	9.97	6.39	2.42	3.68	5.8	9.06667	3.96667
gene-LOC103633695	LOC103633695	14-3-3-like protein GF14-D	2.234	1.15992	0.00161716	0.0432459	yes	up	3.3	4.91	3.17	10.52	7.49	8.1	3.79333	8.70333
gene-LOC100275670	LOC100275670	uncharacterized LOC100275670	0.442	-1.17861	0.00162112	0.0433032	yes	down	222.02	111.47	122.14	48.95	58.45	95.99	151.877	67.7967
gene-LOC100216621	LOC100216621	uncharacterized LOC100216621	3.65	1.868	0.00162983	0.0434514	yes	up	0.73	3.16	0.75	8.69	4.25	4.17	1.54667	5.70333
gene-LOC103625905	LOC103625905	ankyrin repeat-containing protein At5g02620	0.448	-1.15863	0.00164487	0.0434514	yes	down	4.27	4.74	7.25	2.26	3.37	2.04	5.42	2.55667
gene-LOC103649860	LOC103649860	multicopper oxidase LPR1 homolog 1	0.322	-1.634	0.00164586	0.0434514	yes	down	24.77	6.72	10.11	5.05	3.01	6.19	13.8667	4.75
gene-LOC103630568	LOC103630568	uncharacterized LOC103630568, transcript variant X1	0.389	-1.36316	0.00164758	0.0434514	yes	down	10.1	15.53	11.22	5.34	3.17	6.05	12.2833	4.85333
gene-LOC103646852	LOC103646852	glyoxylate/hydroxypyruvate reductase HPR3	0.457	-1.13045	0.00165658	0.0435376	yes	down	8.26	5.16	4.07	3.31	2.57	2.49	5.83	2.79
gene-LOC100281411	LOC100281411	uncharacterized LOC100281411	0.461	-1.11764	0.00166643	0.0436329	yes	down	13.87	16.31	11.91	3.92	6.81	9.53	14.03	6.75333
gene-LOC100277882	LOC100277882	uncharacterized LOC100277882	2.176	1.12148	0.00168177	0.0438659	yes	up	10.03	20.36	8.48	33.54	25.93	27.35	12.9567	28.94
gene-LOC100286062	LOC100286062	uncharacterized LOC100286062	0.496	-1.01108	0.00168405	0.0438659	yes	down	18.38	17.91	12.4	6.32	7.32	11.52	16.23	8.38667
gene-LOC100283547	LOC100283547	cupin, RmlC-type	0.475	-1.07476	0.00170244	0.0442355	yes	down	96.49	58.06	72.59	23.98	41.51	47	75.7133	37.4967
gene-LOC100381926	LOC100381926	Endoglucanase 6, transcript variant X1	0.317	-1.65916	0.00170578	0.0442742	yes	down	6.55	4.38	2.66	1.04	0.89	2.6	4.53	1.51
gene-LOC100280667	LOC100280667	uncharacterized LOC100280667	0.426	-1.23226	0.00170957	0.0443243	yes	down	95.15	52.07	47.2	17.46	33.97	35.88	64.8067	29.1033
gene-LOC115101004	LOC115101004	uncharacterized LOC115101004	3.306	1.7253	0.00171232	0.0443471	yes	up	1.86	6.92	1.49	14.88	9.96	8.73	3.42333	11.19
gene-LOC100285246	LOC100285246	40S ribosomal protein S18	2.551	1.35102	0.00172448	0.0445652	yes	up	89.16	218.88	64.61	405.5	272.82	286.72	124.217	321.68
gene-LOC100381785	LOC100381785	uncharacterized LOC100381785	2.138	1.09657	0.00175479	0.0451326	yes	up	7.05	17.98	9.86	30.31	21.64	25.55	11.63	25.8333
gene-LOC103652719	LOC103652719	serine carboxypeptidase-like 50	0.355	-1.49438	0.00176602	0.0451977	yes	down	2.22	1.8	2.15	0.5	1.13	0.66	2.05667	0.763333
gene-LOC100285355	LOC100285355	prenylated Rab receptor 2	5.648	2.49762	0.00177576	0.0453567	yes	up	0.21	5.74	1.59	20.6	10.43	12.39	2.51333	14.4733
gene-LOC103652835	LOC103652835	-	0.402	-1.31642	0.00179186	0.0456102	yes	down	2.13	3.19	2.05	0.89	0.71	1.51	2.45667	1.03667
gene-LOC103647358	LOC103647358	uncharacterized LOC103647358	0.497	-1.00849	0.00179954	0.0456102	yes	down	12.94	10.58	10.35	4.91	4.53	8.21	11.29	5.88333
gene-LOC100279287	LOC100279287	uncharacterized LOC100279287	2.074	1.05258	0.0018006	0.0456102	yes	up	2.45	3.55	1.91	7.71	5.05	4.47	2.63667	5.74333
gene-LOC100384441	LOC100384441	Peroxidase 52	0.477	-1.06884	0.00180129	0.0456102	yes	down	75.06	35.19	42.43	23.26	23.67	29.14	50.8933	25.3567
gene-LOC100283977	LOC100283977	uncharacterized 100283977	0.461	-1.11602	0.00180431	0.0456132	yes	down	62.18	48.05	34.88	18.85	16.85	34.19	48.37	23.2967
gene-ts5	ts5	tasselseed5	0.479	-1.06253	0.00180523	0.0456132	yes	down	15.6	19.57	14.06	4.77	9.08	10.76	16.41	8.20333
gene-LOC100382376	LOC100382376	UDP-glycosyltransferase 83A1	0.429	-1.2204	0.001809	0.0456204	yes	down	12.74	6.34	7.32	3.92	2.86	5.18	8.8	3.98667
gene-LOC100304401	LOC100304401	naked endosperm2	2.625	1.3924	0.00181893	0.0457555	yes	up	0.48	0.77	0.32	1.57	1.44	1.27	0.523333	1.42667
gene-LOC103629877	LOC103629877	epidermal growth factor receptor substrate 15	2.658	1.41045	0.00182206	0.0457555	yes	up	2.34	5.75	1.65	11.68	7.02	8.06	3.24667	8.92
gene-LOC100304362	LOC100304362	Putative GATA transcription factor family protein	6.833	2.77259	0.00182238	0.0457555	yes	up	0.1	3.38	0.65	11.87	6.6	6.98	1.37667	8.48333
gene-LOC100192481	LOC100192481	uncharacterized LOC100192481	0.461	-1.11841	0.00184643	0.0461162	yes	down	28.65	15.98	20.27	6.52	11.34	13.01	21.6333	10.29
gene-LOC100278656	LOC100278656	P-loop containing nucleoside triphosphate hydrolase superfamily protein	2.237	1.1616	0.00185915	0.0463853	yes	up	3.28	5.18	2.31	10.91	7.41	6.67	3.59	8.33
gene-LOC103628057	LOC103628057	protein DETOXIFICATION 40	3.699	1.88702	0.00187221	0.0465801	yes	up	0.32	0.64	0.16	1.78	1	1.48	0.373333	1.42
gene-LOC103637390	LOC103637390	uncharacterized LOC103637390	2.062	1.04411	0.00187282	0.0465801	yes	up	5.47	12.92	6.88	21.79	16.36	16.1	8.42333	18.0833
gene-LOC100192081	LOC100192081	harpin-induced 1	0.459	-1.124	0.00189102	0.0469346	yes	down	7.77	9.91	12.72	3.99	6.13	4.39	10.1333	4.83667
gene-LOC100381536	LOC100381536	uncharacterized LOC100381536, transcript variant 1	3.169	1.66386	0.00189909	0.0469637	yes	up	1.53	4.73	1.55	12.7	9.22	3.99	2.60333	8.63667
gene-LOC100282268	LOC100282268	uncharacterized LOC100282268	2.517	1.33187	0.00189934	0.0469637	yes	up	130.36	222.72	68.68	502.32	257.91	311.31	140.587	357.18
gene-LOC100384341	LOC100384341	MOB kinase activator-like 2A	0.421	-1.24783	0.00190345	0.0469985	yes	down	5.77	10.67	8.85	2.45	5.14	3.3	8.43	3.63
gene-LOC103651005	LOC103651005	uncharacterized LOC103651005	0.445	-1.16697	0.00191926	0.0472907	yes	down	4.85	3.17	2.94	1.19	1.65	2.33	3.65333	1.72333
gene-LOC542467	LOC542467	proline rich cell wall protein 1	0.312	-1.67864	0.00192243	0.04732	yes	down	45.33	13.35	12.17	5.58	10.11	7.54	23.6167	7.74333
gene-LOC100192985	LOC100192985	Transducin/WD40 repeat-like superfamily protein	2.128	1.08924	0.00192631	0.0473664	yes	up	3.64	7.61	3.71	13.4	9.95	9.99	4.98667	11.1133
gene-LOC100281639	LOC100281639	uncharacterized LOC100281639	0.369	-1.43961	0.00193247	0.0474201	yes	down	28.98	36.73	20.26	5.59	8.77	18.07	28.6567	10.81
gene-LOC100192674	LOC100192674	uncharacterized LOC100192674	3.4	1.76556	0.0019577	0.0479283	yes	up	0.91	3.17	0.75	7.62	5.03	4.42	1.61	5.69
gene-LOC100382208	LOC100382208	uncharacterized LOC100382208	0.494	-1.01827	0.00196324	0.0479283	yes	down	11.96	10.61	17.75	5.25	8.19	7.59	13.44	7.01
gene-LOC100281824	LOC100281824	uncharacterized LOC100281824	0.268	-1.89911	0.00196727	0.0479335	yes	down	11.05	2.61	4.78	1.72	2	1.41	6.14667	1.71
gene-LOC100502458	LOC100502458	uncharacterized LOC100502458	3.343	1.74097	0.00197137	0.0479793	yes	up	1.17	6.7	2.93	11.03	17.32	8.69	3.6	12.3467
gene-LOC542690	LOC542690	uncharacterized LOC542690	0.435	-1.20042	0.0019758	0.0480383	yes	down	40.65	25.11	58.47	14.22	25.03	18.02	41.41	19.09
gene-LOC542666	LOC542666	squamosa promoter-binding-like protein 17	3.663	1.87305	0.00198464	0.0481694	yes	up	0.34	1.6	0.47	3.93	2.4	2.75	0.803333	3.02667
gene-LOC100274302	LOC100274302	uncharacterized LOC100274302, transcript variant X1	2.255	1.17323	0.00200246	0.0484884	yes	up	10.84	24.66	10.8	47.6	31	29.23	15.4333	35.9433
gene-LOC100282500	LOC100282500	leucoanthocyanidin reductase	0.474	-1.07674	0.00201543	0.0487196	yes	down	54.1	30.17	38.03	13.4	22.97	24.7	40.7667	20.3567
gene-LOC100281681	LOC100281681	xylosyltransferase oxt	2.199	1.13658	0.00205538	0.0493887	yes	up	0.82	1.12	0.63	2	2.05	1.84	0.856667	1.96333
gene-LOC100285262	LOC100285262	uncharacterized LOC100285262	0.431	-1.21489	0.00206188	0.049425	yes	down	11.44	8.09	6.85	2.49	4.39	4.91	8.79333	3.93
gene-LOC100383486	LOC100383486	uncharacterized LOC100383486, transcript variant X1	0.471	-1.08741	0.00208435	0.0496914	yes	down	4.27	4.62	3.38	1.46	1.76	2.85	4.09	2.02333
gene-LOC100191403	LOC100191403	uncharacterized LOC100191403	2.454	1.29537	0.0020848	0.0496914	yes	up	4.35	12.1	4.82	22.97	15	15.88	7.09	17.95
gene-LOC100285277	LOC100285277	amino acid/polyamine transporter II	3.595	1.84598	0.00209101	0.0497315	yes	up	0.5	0.59	1	4.09	2.66	1.19	0.696667	2.64667
gene-LOC103651659	LOC103651659	cyanidin 3-O-rutinoside 5-O-glucosyltransferase	0.308	-1.6977	0.00209178	0.0497315	yes	down	1.53	0.87	1.73	0.43	0.53	0.37	1.37667	0.443333
gene-LOC103651148	LOC103651148	inositol hexakisphosphate and diphosphoinositol-pentakisphosphate kinase VIP1, transcript variant X1	0.394	-1.34452	0.00210808	0.0499116	yes	down	4.68	4.81	2.92	1.09	1.23	2.86	4.13667	1.72667
gene-LOC100383858	LOC100383858	uncharacterized LOC100383858	3.053	1.61006	0.00210941	0.0499116	yes	up	5.53	11.92	2.44	28.71	17.62	15.8	6.63	20.71
CK1_12 vs T1_12
Gene_id	Gene name	Gene description	FC(T1_12/CK1_12)	Log2FC(T1_12/CK1_12)	Pvalue	Padjust	Significant	Regulate	CK1_12h1	CK1_12h2	CK1_12h3	T1_12h1	T1_12h2	T1_12h3	CK1_12	T1_12
gene-LOC100856995	LOC100856995	uncharacterized LOC100856995	0.286	-1.80542	3.18488e-13	8.11188e-09	yes	down	62.97	78.07	54.33	15.32	19.25	19.83	65.1233	18.1333
gene-LOC103651594	LOC103651594	ABC transporter G family member 37, transcript variant X1	0.407	-1.29547	1.34875e-10	1.1569e-06	yes	down	11.15	14.19	10.41	4.58	5.26	4.81	11.9167	4.88333
gene-LOC100274086	LOC100274086	uncharacterized LOC100274086	0.32	-1.64515	1.36267e-10	1.1569e-06	yes	down	31.3	24.78	22.33	6.73	7.78	10.27	26.1367	8.26
gene-LOC103637736	LOC103637736	cellulose synthase-like protein D1	0.242	-2.04944	6.83208e-10	4.35033e-06	yes	down	11.65	12.8	8.64	1.73	2.45	3.52	11.03	2.56667
gene-LOC103644336	LOC103644336	uncharacterized LOC103644336, transcript variant X3	3.192	1.67449	1.05373e-09	5.36768e-06	yes	up	1.62	1.87	1.54	3.9	5.99	6.1	1.67667	5.33
gene-LOC100381452	LOC100381452	putative protein kinase superfamily protein	0.17	-2.55896	2.47513e-09	1.05069e-05	yes	down	2.14	1.72	1.95	0.28	0.32	0.43	1.93667	0.343333
gene-LOC100383452	LOC100383452	uncharacterized LOC100383452, transcript variant X1	0.415	-1.26979	4.05934e-09	1.47702e-05	yes	down	26.85	40.13	28.65	13.42	13.26	12.85	31.8767	13.1767
gene-LOC103651077	LOC103651077	uncharacterized LOC103651077, transcript variant X1	0.326	-1.61724	6.56274e-09	1.94968e-05	yes	down	17.89	31.24	22.18	6.4	8.77	7.94	23.77	7.70333
gene-LOC100216881	LOC100216881	Peroxidase 64	0.326	-1.61829	6.88933e-09	1.94968e-05	yes	down	39.49	56.71	42.58	10.87	16.74	17.21	46.26	14.94
gene-LOC103651037	LOC103651037	probable membrane-associated kinase regulator 4	0.385	-1.37823	1.23199e-08	3.13789e-05	yes	down	7.55	8.66	9.72	3.67	3.2	3.04	8.64333	3.30333
gene-LOC100273396	LOC100273396	Actin-7, transcript variant X1	0.372	-1.42781	2.26603e-08	5.24689e-05	yes	down	5.45	5.38	5.75	2.11	1.57	1.79	5.52667	1.82333
gene-LOC103631699	LOC103631699	Zinc finger (C3HC4-type RING finger) family protein	0.273	-1.87137	3.18755e-08	6.76558e-05	yes	down	2.9	2.35	2.46	0.51	0.77	0.82	2.57	0.7
gene-LOC110117500	LOC110117500	uncharacterized LOC110117500	0.359	-1.47741	4.00714e-08	7.85091e-05	yes	down	11.26	16.63	12.72	5.6	4.67	4.17	13.5367	4.81333
gene-LOC103634415	LOC103634415	peroxidase 2	0.196	-2.35231	4.82371e-08	8.49389e-05	yes	down	14.2	10.46	8.55	1.03	2.48	2.95	11.07	2.15333
gene-LOC103648413	LOC103648413	psbP domain-containing protein 3, chloroplastic	0.015	-6.03414	5.16212e-08	8.49389e-05	yes	down	8.66	10.97	0.14	0.03	0.07	0.1	6.59	0.0666667
gene-LOC100281868	LOC100281868	uncharacterized LOC100281868	0.371	-1.43019	5.33578e-08	8.49389e-05	yes	down	35.26	57.48	38.43	14.83	17.95	15.4	43.7233	16.06
gene-LOC103654247	LOC103654247	TPR repeat-containing thioredoxin TTL4, transcript variant X2	0.41	-1.28677	5.86803e-08	8.79169e-05	yes	down	5.73	6.73	5.79	2.01	2.8	2.63	6.08333	2.48
gene-LOC100501638	LOC100501638	GDSL esterase/lipase	0.389	-1.36038	7.60199e-08	0.000107568	yes	down	113.36	174.15	140.03	45.18	54.03	65.82	142.513	55.01
gene-LOC100281427	LOC100281427	uncharacterized LOC100281427	0.38	-1.39525	1.05494e-07	0.000134347	yes	down	7.17	8.58	5.38	2.55	2.86	2.58	7.04333	2.66333
gene-LOC103629073	LOC103629073	salt stress-induced protein	0.228	-2.13273	1.20712e-07	0.000146406	yes	down	3.84	4.66	5.04	0.87	1.34	0.84	4.51333	1.01667
gene-LOC100285022	LOC100285022	uncharacterized LOC100285022	0.417	-1.26255	1.49947e-07	0.000173598	yes	down	23.95	35.83	30.46	11.07	14.49	11.76	30.08	12.44
gene-LOC100216819	LOC100216819	putative cinnamyl-alcohol dehydrogenase family protein	0.197	-2.34697	1.61962e-07	0.000179356	yes	down	4.6	7.15	4.55	0.77	0.77	1.65	5.43333	1.06333
gene-LOC103628951	LOC103628951	glycolipid transfer protein 2, transcript variant X1	0.453	-1.14258	1.93504e-07	0.000197142	yes	down	263.53	304.91	191.88	109.04	119.54	114.44	253.44	114.34
gene-LOC100191720	LOC100191720	5-pentadecatrienyl resorcinol O-methyltransferase	2.391	1.25778	2.08315e-07	0.000204069	yes	up	4.17	3.47	5.03	9.07	10.39	10.68	4.22333	10.0467
gene-LOC103639296	LOC103639296	dirigent protein 24	0.415	-1.26886	2.25532e-07	0.000212752	yes	down	127.17	153.83	205.79	58.31	76.18	65.77	162.263	66.7533
gene-LOC109940156	LOC109940156	aspartyl protease family protein 1	0.233	-2.09932	2.98453e-07	0.000271485	yes	down	13.07	9.52	6.71	1.27	2.88	2.63	9.76667	2.26
gene-LOC100382839	LOC100382839	uncharacterized LOC100382839, transcript variant X1	0.399	-1.32546	5.01761e-07	0.000417759	yes	down	5.89	7.42	7.46	2.56	2.6	2.98	6.92333	2.71333
gene-LOC100281806	LOC100281806	Heat shock cognate 70 kDa protein 2	0.479	-1.06105	5.08462e-07	0.000417759	yes	down	18.35	16.4	19.63	7.06	10.22	8.63	18.1267	8.63667
gene-LOC100381812	LOC100381812	uncharacterized LOC100381812, transcript variant X1	0.389	-1.36398	7.33814e-07	0.000534007	yes	down	26.98	41.38	24.98	9.95	14.39	11.64	31.1133	11.9933
gene-LOC103643229	LOC103643229	geraniol 8-hydroxylase-like	0.414	-1.27148	8.77464e-07	0.000620806	yes	down	11.44	17.23	14.59	4.84	6.4	6.56	14.42	5.93333
gene-LOC103634588	LOC103634588	alpha-L-arabinofuranosidase 1, transcript variant X2	0.429	-1.21941	1.019e-06	0.000701455	yes	down	14.13	20.48	14.14	6.85	6.56	7.81	16.25	7.07333
gene-LOC103638587	LOC103638587	ABC transporter G family member 42	0.499	-1.00154	1.09244e-06	0.000719885	yes	down	17.88	20.9	20.49	9.25	8.73	12.25	19.7567	10.0767
gene-LOC100193199	LOC100193199	putative CRINKLY4-like receptor protein kinase family protein	0.489	-1.03325	1.1023e-06	0.000719885	yes	down	80.92	112.84	77.31	46.75	43.57	41.2	90.3567	43.84
gene-LOC103629296	LOC103629296	polygalacturonase inhibitor	0.156	-2.6816	1.20607e-06	0.000737561	yes	down	6.92	13.12	3.48	0.89	1.66	1.08	7.84	1.21
gene-LOC100284557	LOC100284557	uncharacterized LOC100284557, transcript variant X1	0.285	-1.80844	1.21624e-06	0.000737561	yes	down	3.06	4.33	2.42	0.85	1.08	0.89	3.27	0.94
gene-LOC103651565	LOC103651565	probable esterase KAI2	0.455	-1.13618	1.27142e-06	0.000753097	yes	down	62.12	85.85	62.42	26.58	31.44	36.98	70.13	31.6667
gene-LOC100382006	LOC100382006	uncharacterized LOC100382006, transcript variant 2	0.393	-1.34684	1.33529e-06	0.000764298	yes	down	9.9	18.42	13.42	5.57	5.02	5.75	13.9133	5.44667
gene-LOC541670	LOC541670	liguleless 2, transcript variant X1	0.373	-1.42337	1.35035e-06	0.000764298	yes	down	8.52	14.81	9.63	3.84	4.09	4.37	10.9867	4.1
gene-LOC103641894	LOC103641894	OJ000126_13.10 protein	0.267	-1.90583	1.79009e-06	0.000966701	yes	down	5.18	5.9	2.8	1.14	1.5	1.03	4.62667	1.22333
gene-LOC103643118	LOC103643118	zinc transporter 2	0.37	-1.43612	1.82182e-06	0.000966701	yes	down	8.41	13.85	11.87	3.68	5.12	3.71	11.3767	4.17
gene-LOC100278708	LOC100278708	DUF679 domain membrane protein 7	0.392	-1.35033	1.87595e-06	0.000975111	yes	down	6.47	7.39	7.37	2.49	3.08	2.66	7.07667	2.74333
gene-LOC100191625	LOC100191625	CDP-diacylglycerol--serine O-phosphatidyltransferase 1, transcript variant X1	0.462	-1.1135	2.1588e-06	0.0010574	yes	down	10.11	10	14.04	4.65	5.5	5.49	11.3833	5.21333
gene-LOC100284069	LOC100284069	transcription factor HBP-1a, transcript variant X1	0.065	-3.94632	2.27066e-06	0.00108729	yes	down	0.84	1.6	2.33	0.04	0.24	0.04	1.59	0.106667
gene-LOC103649544	LOC103649544	uncharacterized LOC103649544	0.376	-1.41068	2.30521e-06	0.00108729	yes	down	8.3	15.7	12.35	4.82	5.01	4.08	12.1167	4.63667
gene-LOC103630821	LOC103630821	E3 ubiquitin-protein ligase ATL42	0.44	-1.18298	2.39676e-06	0.00110992	yes	down	5.7	6.48	5.65	2.28	3.1	2.4	5.94333	2.59333
gene-LOC100273242	LOC100273242	uncharacterized LOC100273242, transcript variant X1	0.471	-1.08577	2.51134e-06	0.00112979	yes	down	9.87	13.27	13.21	5.45	5.93	5.46	12.1167	5.61333
gene-LOC100192366	LOC100192366	putative leucine-rich repeat receptor-like protein kinase family protein, transcript variant X1	0.421	-1.24714	2.52839e-06	0.00112979	yes	down	16.73	26.68	15.9	7.79	8.92	8.2	19.77	8.30333
gene-LOC100285877	LOC100285877	peroxidase 56, transcript variant X1	0.484	-1.04839	2.62676e-06	0.00112985	yes	down	25.38	31.06	23.05	11.15	12.37	14.78	26.4967	12.7667
gene-LOC100281723	LOC100281723	triacylglycerol lipase like protein	0.401	-1.3167	2.67551e-06	0.00112985	yes	down	5.27	7.74	5.14	2.29	2.55	2.4	6.05	2.41333
gene-LOC103643155	LOC103643155	patatin-like protein 2	0.211	-2.24754	2.7015e-06	0.00112985	yes	down	26.94	52.38	19.36	3.67	9.76	7.22	32.8933	6.88333
gene-LOC103646979	LOC103646979	putative glycine-rich cell wall structural protein 1	2.71	1.43821	2.70596e-06	0.00112985	yes	up	8.85	4.43	7.57	18.27	20.64	16.9	6.95	18.6033
gene-LOC118476620	LOC118476620	transcription factor bHLH106-like	0.428	-1.22599	2.85928e-06	0.001168	yes	down	53.33	84.4	48.14	23.48	27.49	25.89	61.9567	25.62
gene-LOC100192658	LOC100192658	uncharacterized LOC100192658, transcript variant X1	0.472	-1.08232	2.88905e-06	0.001168	yes	down	10.81	13.71	9.68	4.48	6.38	6.09	11.4	5.65
gene-LOC100285433	LOC100285433	AER	0.336	-1.57267	3.0687e-06	0.00122124	yes	down	14.67	19.21	9.25	4.28	4.35	5.77	14.3767	4.8
gene-LOC103637664	LOC103637664	protein NRT1/ PTR FAMILY 6.3	0.378	-1.40402	3.29271e-06	0.00129024	yes	down	21.79	32.71	34.64	10.41	8.49	14.6	29.7133	11.1667
gene-LOC103640239	LOC103640239	expansin-B6	0.143	-2.80617	3.47675e-06	0.00134171	yes	down	130.69	175.77	86.17	4.34	20.22	30.79	130.877	18.45
gene-LOC100193781	LOC100193781	uncharacterized LOC100193781	12.509	3.6449	3.83772e-06	0.00145891	yes	up	0.07	0	0.27	1.46	1.87	1.24	0.113333	1.52333
gene-LOC103628171	LOC103628171	aspartic proteinase oryzasin-1	161.314	7.33373	3.98265e-06	0.00147012	yes	up	0	0	0	1.38	0.64	5.34	0	2.45333
gene-LOC100279508	LOC100279508	uncharacterized LOC100279508	0.429	-1.22072	4.44156e-06	0.00161609	yes	down	6.8	10.04	6.75	3.5	3.39	2.9	7.86333	3.26333
gene-LOC100279003	LOC100279003	uncharacterized LOC100279003, transcript variant X1	0.458	-1.12652	4.58351e-06	0.00164426	yes	down	50.11	69.37	52.82	21.36	28.96	27.41	57.4333	25.91
gene-LOC103639029	LOC103639029	E3 ubiquitin-protein ligase synoviolin	0.422	-1.24559	4.79212e-06	0.00167881	yes	down	10.82	12.93	14.83	4.2	5.9	6.02	12.86	5.37333
gene-LOC100275791	LOC100275791	Multicopper oxidase LPR2	0.314	-1.67303	4.91922e-06	0.00169314	yes	down	3.82	7.04	3.87	1.26	1.79	1.54	4.91	1.53
gene-LOC103627026	LOC103627026	receptor-like protein 7, transcript variant X1	0.448	-1.15992	5.16407e-06	0.00173064	yes	down	2.45	2.47	2.15	1	0.95	1.26	2.35667	1.07
gene-LOC103627834	LOC103627834	pathogenesis-related protein PRMS	0.127	-2.97834	5.50228e-06	0.00182004	yes	down	3.96	6.29	5.55	0.09	0.94	0.95	5.26667	0.66
gene-LOC109939147	LOC109939147	Putative metacaspase family protein	0.351	-1.50853	5.84786e-06	0.00190955	yes	down	5.9	8.15	7.24	1.78	2.49	3.14	7.09667	2.47
gene-LOC109942989	LOC109942989	zinc finger BED domain-containing protein DAYSLEEPER, transcript variant X1	0.414	-1.27131	6.35892e-06	0.00205015	yes	down	10.21	15.28	8.9	4.13	4.96	4.81	11.4633	4.63333
gene-LOC100280813	LOC100280813	calmodulin	0.336	-1.57366	7.03963e-06	0.00221357	yes	down	14.1	11	6.65	3.48	3.59	3.47	10.5833	3.51333
gene-LOC103635032	LOC103635032	ABC transporter G family member 48	0.253	-1.98027	7.33738e-06	0.00227906	yes	down	1.11	0.97	1.07	0.3	0.13	0.37	1.05	0.266667
gene-LOC103626680	LOC103626680	DUF581 domain containing protein expressed	0.401	-1.31734	7.60849e-06	0.0023348	yes	down	541.29	1029.72	635.63	249.46	328.35	299.79	735.547	292.533
gene-LOC100275491	LOC100275491	uncharacterized LOC100275491	0.448	-1.15727	7.96158e-06	0.00235862	yes	down	19.56	23.85	20.56	7.26	11.42	9.6	21.3233	9.42667
gene-LOC100281794	LOC100281794	VQ motif family protein	0.464	-1.10644	7.96395e-06	0.00235862	yes	down	57.92	86.53	68.22	26.06	38.43	31.92	70.89	32.1367
gene-LOC100383595	LOC100383595	AAA-ATPase ASD mitochondrial	0.207	-2.2718	8.79375e-06	0.00257445	yes	down	6.93	10.96	2.81	1.26	1.39	1.61	6.9	1.42
gene-LOC100194027	LOC100194027	uncharacterized LOC100194027	0.366	-1.45056	9.10254e-06	0.0026206	yes	down	4.77	4.98	3.83	1.33	1.85	1.72	4.52667	1.63333
gene-LOC103639547	LOC103639547	uncharacterized LOC103639547	0.197	-2.34032	9.1572e-06	0.0026206	yes	down	8.46	10.7	8.86	0.55	2.15	2.77	9.34	1.82333
gene-LOC103627198	LOC103627198	SAUR-like auxin-responsive protein family	0.423	-1.24206	9.40812e-06	0.00263324	yes	down	12.06	19.86	14.47	6.15	5.69	7.64	15.4633	6.49333
gene-LOC111347727	LOC111347727	uncharacterized LOC111347727	0.491	-1.02506	1.00833e-05	0.00279126	yes	down	8.81	9.6	10.98	5.26	4.02	5.06	9.79667	4.78
gene-LOC100281226	LOC100281226	ferredoxin-6	0.34	-1.55843	1.01919e-05	0.00279126	yes	down	24.96	46.87	30.06	11.8	8.35	13.91	33.9633	11.3533
gene-LOC103654294	LOC103654294	cytochrome P450 714C3, transcript variant X2	0.316	-1.6623	1.06682e-05	0.00284854	yes	down	10.49	20.44	12.02	2.59	5.36	5.21	14.3167	4.38667
gene-LOC542467	LOC542467	proline rich cell wall protein 1	0.241	-2.0545	1.12584e-05	0.00294387	yes	down	35.32	68.02	20.78	9.06	13.72	6.95	41.3733	9.91
gene-LOC100286361	LOC100286361	AIR12	0.345	-1.53635	1.1327e-05	0.00294387	yes	down	16.09	20.44	14.87	3.51	6.96	6.98	17.1333	5.81667
gene-LOC100284435	LOC100284435	ZFP16-1	0.463	-1.11203	1.15293e-05	0.00296617	yes	down	21.71	29.49	27.47	9.66	12.07	14.27	26.2233	12
gene-LOC103637666	LOC103637666	homeobox-leucine zipper protein HOX1-like	0.47	-1.08926	1.20052e-05	0.00300502	yes	down	6.47	7.55	7.22	3.01	3.74	3.01	7.08	3.25333
gene-LOC103639850	LOC103639850	expansin-A17	0.231	-2.117	1.20342e-05	0.00300502	yes	down	42.88	35.7	27.75	2.91	9.49	11.78	35.4433	8.06
gene-LOC100192098	LOC100192098	Hydroxyproline O-galactosyltransferase GALT4	0.378	-1.40265	1.30521e-05	0.00322755	yes	down	13.43	26.8	17.57	6.17	8.85	6.81	19.2667	7.27667
gene-LOC103652923	LOC103652923	uncharacterized LOC103652923	0.415	-1.26903	1.38509e-05	0.00335983	yes	down	26.52	43.41	29.39	10.33	15.53	15.05	33.1067	13.6367
gene-LOC103646981	LOC103646981	putative glycine-rich cell wall structural protein 1	3.365	1.7507	1.42264e-05	0.00341835	yes	up	23.29	8.4	18.69	73.67	47.02	46.49	16.7933	55.7267
gene-LOC100281436	LOC100281436	uncharacterized LOC100281436	0.346	-1.53219	1.61025e-05	0.00376266	yes	down	2.81	2.97	3.2	1.25	0.67	1.18	2.99333	1.03333
gene-LOC100217061	LOC100217061	Galactosyltransferase family protein	0.478	-1.06571	1.65191e-05	0.00380613	yes	down	20.94	24.97	22.81	8.12	12.91	11.47	22.9067	10.8333
gene-LOC103634303	LOC103634303	putative disease resistance RPP13-like protein 3, transcript variant X1	0.404	-1.30612	1.65874e-05	0.00380613	yes	down	23.63	42.68	21.22	11.71	11.64	11.5	29.1767	11.6167
gene-LOC100304265	LOC100304265	uncharacterized LOC100304265	0.44	-1.1856	1.70671e-05	0.0038469	yes	down	3.86	5.15	3.48	1.61	1.77	2.09	4.16333	1.82333
gene-LOC109940195	LOC109940195	LMBR1 domain-containing protein 2 homolog, transcript variant X1	0.298	-1.74575	1.76138e-05	0.00393529	yes	down	5.45	9.3	3.76	1.57	2.31	1.61	6.17	1.83
gene-LOC103630161	LOC103630161	G-type lectin S-receptor-like serine/threonine-protein kinase At2g19130	0.392	-1.35172	1.77716e-05	0.00393603	yes	down	10.22	15.19	7.4	3.78	4.56	4.34	10.9367	4.22667
gene-LOC103645940	LOC103645940	-	0.378	-1.40301	1.82872e-05	0.00398099	yes	down	21.37	41.01	30.61	7.78	14.36	12.17	30.9967	11.4367
gene-LOC100279949	LOC100279949	Protein kinase superfamily protein, transcript variant X1	0.333	-1.58744	1.87534e-05	0.00402685	yes	down	9.12	8.16	13.27	2.18	4.7	3.34	10.1833	3.40667
gene-LOC103637618	LOC103637618	Pollen Ole e 1 allergen and extensin family protein	0.236	-2.08617	1.89372e-05	0.00402685	yes	down	59.22	59.02	53.25	4.51	14.65	20.63	57.1633	13.2633
gene-LOC100191910	LOC100191910	deoxyhypusine synthase 2, transcript variant X1	0.214	-2.22161	1.89722e-05	0.00402685	yes	down	5.02	16.55	7.23	1.4	2.06	2.67	9.6	2.04333
gene-LOC107457593	LOC107457593	Peroxidase 1	0.335	-1.57973	2.00546e-05	0.00417858	yes	down	53.01	51.66	36.2	8.88	15.36	22.37	46.9567	15.5367
gene-LOC100286158	LOC100286158	10-deacetylbaccatin III 10-O-acetyltransferase	0.446	-1.16516	2.01792e-05	0.00417858	yes	down	8.56	13.55	12.46	4.4	5.11	5.79	11.5233	5.1
gene-LOC103643789	LOC103643789	nicotianamine synthase 3	0.479	-1.06237	2.0789e-05	0.00427012	yes	down	11.73	15.53	13.94	5.13	7.2	7.24	13.7333	6.52333
gene-LOC103627719	LOC103627719	casparian strip membrane protein 3	0.37	-1.43335	2.16192e-05	0.00437018	yes	down	30.16	45.47	63.65	14.64	20.58	15.3	46.4267	16.84
gene-LOC542561	LOC542561	maize insect resistance 1	0.202	-2.30911	2.197e-05	0.0044061	yes	down	175.77	284.19	94.11	29.75	17.13	63.79	184.69	36.89
gene-LOC100273339	LOC100273339	uncharacterized LOC100273339	0.387	-1.36967	2.28544e-05	0.00454767	yes	down	5.03	8.48	5	2.14	2.38	2.6	6.17	2.37333
gene-LOC103651710	LOC103651710	putative E3 ubiquitin-protein ligase LIN	0.255	-1.96905	2.36147e-05	0.00464323	yes	down	1.02	1.8	0.99	0.29	0.47	0.21	1.27	0.323333
gene-LOC103647487	LOC103647487	uncharacterized LOC103647487, transcript variant X1	0.484	-1.04678	2.38815e-05	0.00464323	yes	down	30.31	43.43	27.18	14.2	14.96	17.59	33.64	15.5833
gene-LOC100279283	LOC100279283	beta-fructofuranosidase, insoluble isoenzyme 7	0.296	-1.75775	2.44015e-05	0.00470838	yes	down	3.52	6.77	3.01	1.45	1.29	1.17	4.43333	1.30333
gene-LOC103627303	LOC103627303	probable serine/threonine-protein kinase At1g54610	0.406	-1.29901	2.51419e-05	0.00475394	yes	down	3.26	3.53	4.01	1.09	1.31	1.97	3.6	1.45667
gene-LOC118473361	LOC118473361	uncharacterized LOC118473361	0.266	-1.90956	2.51976e-05	0.00475394	yes	down	1.39	3.59	1.69	0.55	0.78	0.67	2.22333	0.666667
gene-LOC100382468	LOC100382468	Dynamin-related protein 1E, transcript variant X1	0.45	-1.15228	2.56637e-05	0.00478747	yes	down	12.19	16.74	11.73	6.7	4.92	6.74	13.5533	6.12
gene-LOC100286383	LOC100286383	uncharacterized LOC100286383	0.47	-1.0908	2.57512e-05	0.00478747	yes	down	329.23	500.61	290.94	158.09	193.77	172.03	373.593	174.63
gene-LOC100279125	LOC100279125	P-loop NTPase domain-containing protein LPA1 homolog 1	0.498	-1.00612	2.83642e-05	0.00520524	yes	down	6.05	7.86	5.37	2.96	3.56	3.26	6.42667	3.26
gene-LOC103641505	LOC103641505	G-type lectin S-receptor-like serine/threonine-protein kinase LECRK4	0.493	-1.02071	2.88158e-05	0.00520524	yes	down	5.1	7.02	5.43	2.55	3.3	2.75	5.85	2.86667
gene-LOC103633521	LOC103633521	protein argonaute 18, transcript variant X1	0.4	-1.32086	2.94909e-05	0.00527666	yes	down	6.47	9.68	6.05	3.52	3.03	1.79	7.4	2.78
gene-LOC103628160	LOC103628160	uncharacterized LOC103628160	0.496	-1.0123	2.96255e-05	0.00527666	yes	down	7.73	11.38	8.56	4.49	4.39	4.75	9.22333	4.54333
gene-LOC100282701	LOC100282701	anther-specific proline-rich protein APG	3.652	1.86862	2.98608e-05	0.00528163	yes	up	0.98	0.45	0.64	2.98	2.36	2.21	0.69	2.51667
gene-LOC100383126	LOC100383126	putative indole-3-acetic acid-amido synthetase GH3.1	0.347	-1.52544	3.04912e-05	0.00535594	yes	down	19.61	43.03	24.68	13.44	8.31	8.88	29.1067	10.21
gene-LOC103629370	LOC103629370	pEARLI1-like lipid transfer protein 2	0.43	-1.21602	3.12812e-05	0.00543931	yes	down	17.88	13.19	11.67	4.74	6.39	7.03	14.2467	6.05333
gene-LOC103627824	LOC103627824	uncharacterized LOC103627824, transcript variant X1	0.369	-1.43935	3.1393e-05	0.00543931	yes	down	1.73	2.31	1.88	0.58	0.8	0.78	1.97333	0.72
gene-LOC109944961	LOC109944961	AP2/ERF and B3 domain-containing protein	0.305	-1.71209	3.16759e-05	0.00545126	yes	down	7.79	16.9	11.64	2.22	4.23	4.56	12.11	3.67
gene-LOC100283547	LOC100283547	cupin, RmlC-type	0.446	-1.16585	3.30401e-05	0.00564786	yes	down	54.84	76.08	47.32	20.82	32.56	25.66	59.4133	26.3467
gene-LOC100193896	LOC100193896	NAD(P)-binding Rossmann-fold superfamily protein, transcript variant X1	0.456	-1.13411	3.42914e-05	0.00575894	yes	down	119.72	186.86	115	57.57	56.59	76.2	140.527	63.4533
gene-LOC100279517	LOC100279517	LRR receptor-like serine/threonine-protein kinase GSO1	0.436	-1.19755	3.48417e-05	0.00575894	yes	down	2.08	1.53	2.03	0.74	1.01	0.69	1.88	0.813333
gene-LOC103641948	LOC103641948	xyloglucan galactosyltransferase XLT2	6.968	2.80069	3.51697e-05	0.00575894	yes	up	0.14	0.03	0.13	0.74	0.64	0.73	0.1	0.703333
gene-LOC100281688	LOC100281688	6-phosphofructokinase 2	0.483	-1.04898	3.52727e-05	0.00575894	yes	down	31.86	30.74	22.78	11.5	12.43	17.05	28.46	13.66
gene-LOC103651972	LOC103651972	exocyst complex component EXO70A1	0.433	-1.20601	3.58791e-05	0.0057838	yes	down	2.39	2.86	2.79	1.16	0.97	1.34	2.68	1.15667
gene-LOC100281842	LOC100281842	uncharacterized LOC100281842	0.398	-1.32748	3.77103e-05	0.00599116	yes	down	21.15	30.31	24.24	7.53	13.99	8.78	25.2333	10.1
gene-LOC100277448	LOC100277448	uncharacterized LOC100277448, transcript variant X1	0.406	-1.29993	3.78827e-05	0.00599116	yes	down	22.51	32.72	20.68	8.87	13.08	8.38	25.3033	10.11
gene-LOC103627128	LOC103627128	uncharacterized LOC103627128	0.037	-4.76845	3.81063e-05	0.00599116	yes	down	12.03	2.95	0.21	0.05	0.41	0.74	5.06333	0.4
gene-LOC103654640	LOC103654640	exocyst complex component EXO70B1	0.317	-1.65922	4.06234e-05	0.00627495	yes	down	1.88	1.61	1.56	0.35	0.51	0.73	1.68333	0.53
gene-LOC103654365	LOC103654365	uncharacterized LOC103654365	0.284	-1.81615	4.06504e-05	0.00627495	yes	down	3.72	3.41	3.11	1.13	0.67	1.08	3.41333	0.96
gene-LOC100284856	LOC100284856	cytokinin-O-glucosyltransferase 2	0.406	-1.3012	4.15025e-05	0.00636789	yes	down	12.5	14.38	8.69	3.88	6.22	4.2	11.8567	4.76667
gene-LOC103633754	LOC103633754	uncharacterized LOC103633754	0.443	-1.17422	4.30636e-05	0.00649011	yes	down	8.91	14.69	8.41	4.94	4.41	4.8	10.67	4.71667
gene-LOC100383774	LOC100383774	uncharacterized LOC100383774	0.407	-1.29527	4.41102e-05	0.00660874	yes	down	12.36	17.85	14.88	3.9	7.45	7.11	15.03	6.15333
gene-LOC103652411	LOC103652411	putative pectate lyase 21	0.425	-1.23294	4.61039e-05	0.00680955	yes	down	7.64	11.08	6.89	3.32	4.26	3.32	8.53667	3.63333
gene-LOC103633249	LOC103633249	isocitrate lyase	20.497	4.35736	4.62769e-05	0.00680955	yes	up	0.17	0.34	0.18	2.05	0.25	11.7	0.23	4.66667
gene-LOC103638954	LOC103638954	cortical cell-delineating protein-like	2.409	1.26873	4.65199e-05	0.00680955	yes	up	270.97	231.52	238.32	619.15	757.64	339.99	246.937	572.26
gene-LOC100194185	LOC100194185	uncharacterized LOC100194185, transcript variant X1	2.097	1.06854	4.72524e-05	0.00687725	yes	up	28.91	16.74	29.48	58.17	49.85	48.79	25.0433	52.27
gene-LOC100275408	LOC100275408	uncharacterized LOC100275408	0.461	-1.11709	4.81931e-05	0.00696835	yes	down	64.13	91.45	98.74	30.83	47.18	37.67	84.7733	38.56
gene-LOC100191966	LOC100191966	uncharacterized LOC100191966, transcript variant 1	0.457	-1.12938	4.86449e-05	0.00696835	yes	down	63.58	114.3	69.28	40.45	33.29	36.3	82.3867	36.68
gene-LOC103633266	LOC103633266	chemocyanin	0.343	-1.54441	4.96831e-05	0.00706944	yes	down	117.82	127.78	90.86	19.86	39.34	54.49	112.153	37.8967
gene-LOC103626985	LOC103626985	uncharacterized LOC103626985	0.176	-2.51041	5.02505e-05	0.00709252	yes	down	2.64	7	3.83	0.68	0.94	0.7	4.49	0.773333
gene-LOC100279537	LOC100279537	uncharacterized LOC100279537	0.402	-1.31378	5.04023e-05	0.00709252	yes	down	3.96	6.16	7.41	2.19	2.43	2.39	5.84333	2.33667
gene-LOC100281665	LOC100281665	uncharacterized LOC100281665, transcript variant X2	0.355	-1.49275	5.27333e-05	0.00729955	yes	down	5.92	11	8.44	2.23	2.48	5.12	8.45333	3.27667
gene-LOC100281055	LOC100281055	sorbitol transporter	0.253	-1.98556	5.32157e-05	0.0073265	yes	down	1.99	1.63	1.73	0.41	0.27	0.67	1.78333	0.45
gene-LOC100274875	LOC100274875	uncharacterized LOC100274875	0.277	-1.85329	5.49366e-05	0.00748255	yes	down	3.34	2.04	2.82	0.41	0.84	1.01	2.73333	0.753333
gene-LOC100284351	LOC100284351	uncharacterized LOC100284351	0.323	-1.62982	5.55904e-05	0.00749147	yes	down	14.06	24.28	21.82	7.46	8.2	3.54	20.0533	6.4
gene-LOC100281813	LOC100281813	uncharacterized LOC100281813	0.493	-1.0209	5.88955e-05	0.00777237	yes	down	82.92	113.59	71.53	36.52	51.01	43.5	89.3467	43.6767
gene-LOC100281459	LOC100281459	uncharacterized LOC100281459, transcript variant X1	0.469	-1.09315	5.981e-05	0.00785237	yes	down	5.79	9.43	7.39	3.22	3.8	3.52	7.53667	3.51333
gene-LOC100273104	LOC100273104	Peroxidase 64	0.328	-1.60737	6.18339e-05	0.00803526	yes	down	9.37	15.78	6.68	3.06	4.24	3.04	10.61	3.44667
gene-LOC103640876	LOC103640876	calcium-dependent protein kinase 20	3.155	1.65781	6.44309e-05	0.00826034	yes	up	1.07	1.01	0.88	3.07	3.16	3.29	0.986667	3.17333
gene-LOC103651069	LOC103651069	uncharacterized LOC103651069, transcript variant X1	0.253	-1.98189	6.47469e-05	0.00826034	yes	down	1.13	1.61	1.01	0.3	0.37	0.27	1.25	0.313333
gene-LOC100284708	LOC100284708	uncharacterized LOC100284708	0.487	-1.03823	6.67507e-05	0.00845403	yes	down	154.08	143.85	122.45	46.84	76.73	78.9	140.127	67.49
gene-LOC103646852	LOC103646852	glyoxylate/hydroxypyruvate reductase HPR3	0.47	-1.08817	6.7048e-05	0.00845403	yes	down	3.84	4.89	3.7	1.9	2.2	1.69	4.14333	1.93
gene-LOC103648084	LOC103648084	uncharacterized LOC103648084, transcript variant X1	0.335	-1.57862	6.7643e-05	0.00846738	yes	down	3.62	8.14	3.67	1.47	1.92	1.76	5.14333	1.71667
gene-LOC103646993	LOC103646993	dirigent protein 22	0.286	-1.80396	6.95056e-05	0.00855221	yes	down	3.36	6.84	3.96	0.9	1.47	1.64	4.72	1.33667
gene-LOC100382699	LOC100382699	uncharacterized LOC100382699, transcript variant X2	3.253	1.70161	7.01844e-05	0.00859422	yes	up	1.73	0.89	2.51	5.86	7.03	4.01	1.71	5.63333
gene-LOC100273989	LOC100273989	putative class III secretory plant peroxidase family protein	0.457	-1.12861	7.13885e-05	0.00869983	yes	down	73.74	85.41	62.07	24.54	31.13	44.48	73.74	33.3833
gene-LOC100280976	LOC100280976	uncharacterized LOC100280976	0.384	-1.38039	7.26868e-05	0.00877409	yes	down	8.97	7.02	7.93	2.09	2.89	4.1	7.97333	3.02667
gene-LOC100384222	LOC100384222	uncharacterized LOC100384222	0.271	-1.88318	7.36449e-05	0.00880628	yes	down	2.07	1.96	2.23	0.64	0.7	0.33	2.08667	0.556667
gene-LOC100284971	LOC100284971	uncharacterized LOC100284971	0.484	-1.04836	7.43965e-05	0.00882203	yes	down	87.78	126.61	73.14	44.03	44.53	50.61	95.8433	46.39
gene-LOC103636409	LOC103636409	pectin acetylesterase 5, transcript variant X1	0.478	-1.06404	7.44694e-05	0.00882203	yes	down	19.01	32.52	19.91	10.46	11.59	10.8	23.8133	10.95
gene-LOC103632541	LOC103632541	putative uncharacterized protein DDB_G0287975	2.711	1.43902	7.49582e-05	0.00883882	yes	up	2.52	1.64	1.93	5.06	5.42	5.84	2.03	5.44
gene-LOC103639506	LOC103639506	probable flavin-containing monooxygenase 1	0.145	-2.78191	7.57981e-05	0.00889667	yes	down	0.91	1.42	0.6	0.23	0.05	0.15	0.976667	0.143333
gene-LOC103632031	LOC103632031	uncharacterized LOC103632031, transcript variant X7	0.432	-1.21162	7.81624e-05	0.00913209	yes	down	3.96	5.14	4.62	1.28	2.5	2.2	4.57333	1.99333
gene-LOC103636646	LOC103636646	ethylene-responsive transcription factor 1A-like	0.463	-1.10976	7.88949e-05	0.00917559	yes	down	34.44	58.54	42.83	16.58	22.4	23.42	45.27	20.8
gene-LOC100501847	LOC100501847	putative MATE efflux family protein	2.719	1.44325	8.04536e-05	0.00931433	yes	up	5.21	2.86	2.26	7.98	10.5	9.34	3.44333	9.27333
gene-LOC100192110	LOC100192110	uncharacterized LOC100192110	0.408	-1.29311	8.28284e-05	0.00950288	yes	down	54.12	83.36	56.04	17.04	33.83	27.29	64.5067	26.0533
gene-LOC103636080	LOC103636080	uncharacterized LOC103636080, transcript variant X1	0.054	-4.21526	8.35774e-05	0.00951726	yes	down	15.21	7.01	0.71	0.51	0.16	0.66	7.64333	0.443333
gene-LOC100273190	LOC100273190	SWEET13c	0.16	-2.64127	8.41909e-05	0.00951726	yes	down	2.26	4.95	1.8	0.34	0.27	0.83	3.00333	0.48
gene-LOC100501516	LOC100501516	probable sucrose-phosphate synthase 5	0.4	-1.32196	8.44484e-05	0.00951726	yes	down	5.4	7.84	3.73	2.01	2.6	2.15	5.65667	2.25333
gene-LOC100275684	LOC100275684	uncharacterized LOC100275684	0.409	-1.29033	8.70966e-05	0.00970199	yes	down	18.27	29.75	14.24	8.24	8.77	8.19	20.7533	8.4
gene-LOC103655700	LOC103655700	uncharacterized LOC103655700	0.226	-2.14304	8.75059e-05	0.00970199	yes	down	0.82	2.05	3.02	0.42	0.66	0.23	1.96333	0.436667
gene-LOC100383168	LOC100383168	uncharacterized LOC100383168, transcript variant X1	0.491	-1.0253	8.76112e-05	0.00970199	yes	down	5.85	7.6	8.54	3.2	4.59	3.14	7.33	3.64333
gene-LOC103637187	LOC103637187	Transcription repressor OFP17	0.218	-2.19592	9.05834e-05	0.00994465	yes	down	4.11	2.87	2.93	0.37	0.55	1.22	3.30333	0.713333
gene-LOC103652818	LOC103652818	receptor-like protein kinase HSL1, transcript variant X2	0.401	-1.31845	9.6399e-05	0.0104037	yes	down	10.23	13.41	6.84	3.05	5.1	3.99	10.16	4.04667
gene-LOC109942402	LOC109942402	triacylglycerol lipase OBL1	0.463	-1.11004	0.000100384	0.0107098	yes	down	5.5	7.43	7.07	2.9	2.49	3.81	6.66667	3.06667
gene-LOC103633187	LOC103633187	peroxidase 7	0.21	-2.25292	0.000101307	0.0107513	yes	down	107.51	116.04	64.07	5.06	22.55	32.05	95.8733	19.8867
gene-LOC100194366	LOC100194366	putative RING zinc finger domain superfamily protein, transcript variant X1	0.437	-1.1934	0.000104837	0.0109787	yes	down	8.31	9.99	6.47	3.68	4.79	2.48	8.25667	3.65
gene-LOC103632819	LOC103632819	trimethyltridecatetraene synthase-like	0.294	-1.76687	0.000104951	0.0109787	yes	down	7.45	20.84	8.48	2.69	4	4.01	12.2567	3.56667
gene-LOC100194284	LOC100194284	uncharacterized LOC100194284, transcript variant X2	0.48	-1.05882	0.000105527	0.0109787	yes	down	29.99	48.94	28.79	16.75	17.37	18.44	35.9067	17.52
gene-LOC100277186	LOC100277186	uncharacterized LOC100277186	0.345	-1.5353	0.000105935	0.0109787	yes	down	23.45	39.07	17.52	6.49	9.86	10.74	26.68	9.03
gene-LOC100278013	LOC100278013	uncharacterized LOC100278013, transcript variant X10	0.494	-1.0177	0.000105977	0.0109787	yes	down	2.84	3.93	2.6	1.36	1.76	1.47	3.12333	1.53
gene-LOC103646192	LOC103646192	probable metal-nicotianamine transporter YSL13	0.443	-1.17435	0.000106037	0.0109787	yes	down	18.19	27.52	15.65	9.5	7	10.56	20.4533	9.02
gene-LOC118471899	LOC118471899	dirigent protein 16-like	0.37	-1.43296	0.000107961	0.011089	yes	down	43.7	31.66	66.05	14.51	24.27	13.11	47.1367	17.2967
gene-LOC100216996	LOC100216996	serine carboxypeptidase pseudogene	0.46	-1.12147	0.000108844	0.011089	yes	down	18.51	31.02	17.92	10.25	11.33	9.55	22.4833	10.3767
gene-LOC109946064	LOC109946064	zinc finger BED domain-containing protein RICESLEEPER 2	0.259	-1.94692	0.000109854	0.0111474	yes	down	1.25	0.72	0.77	0.2	0.29	0.2	0.913333	0.23
gene-LOC100383486	LOC100383486	uncharacterized LOC100383486, transcript variant X1	0.45	-1.1532	0.000111115	0.0111999	yes	down	2.63	3.17	2.57	1.24	1.32	1.13	2.79	1.23
gene-LOC100273652	LOC100273652	putative RING zinc finger domain superfamily protein	0.286	-1.80533	0.000111608	0.0111999	yes	down	2.58	2.51	4.96	0.88	1.13	0.85	3.35	0.953333
gene-LOC100278996	LOC100278996	uncharacterized LOC100278996	3.705	1.88958	0.000111692	0.0111999	yes	up	3.34	1.05	4.06	11.18	9.19	10.66	2.81667	10.3433
gene-LOC111589984	LOC111589984	uncharacterized LOC111589984	0.257	-1.95858	0.000113735	0.0113601	yes	down	3.78	6.85	2.51	1.41	1.06	0.88	4.38	1.11667
gene-LOC100285064	LOC100285064	uncharacterized LOC100285064	0.454	-1.13946	0.000114994	0.011441	yes	down	59.08	66.68	41.04	18.27	26.04	30.24	55.6	24.85
gene-LOC100383630	LOC100383630	uncharacterized LOC100383630	2.212	1.14555	0.000118021	0.0115615	yes	up	2.46	1.19	2	4.2	4.02	4.4	1.88333	4.20667
gene-LOC100192940	LOC100192940	uncharacterized LOC100192940	0.484	-1.0467	0.000122523	0.0119566	yes	down	6.2	7.71	8.01	2.92	3.43	4.17	7.30667	3.50667
gene-LOC103648227	LOC103648227	AAA-ATPase ASD mitochondrial	0.407	-1.29696	0.000124341	0.0120324	yes	down	50.81	86.75	45.31	18.47	31.63	23.98	60.9567	24.6933
gene-LOC103642193	LOC103642193	endoglucanase 13	0.171	-2.55015	0.000128673	0.0121833	yes	down	63.06	64.95	38.81	1.63	9.85	16.89	55.6067	9.45667
gene-LOC100192030	LOC100192030	uncharacterized LOC100192030	0.457	-1.13068	0.000135536	0.0127384	yes	down	16.03	25.76	14.98	7.37	9.18	9.41	18.9233	8.65333
gene-LOC111590867	LOC111590867	uncharacterized LOC111590867	0.343	-1.54551	0.000136401	0.0127613	yes	down	11.89	22.84	15.77	3.43	6.63	7.92	16.8333	5.99333
gene-LOC100281181	LOC100281181	uncharacterized LOC100281181	0.296	-1.75854	0.000136782	0.0127613	yes	down	1.81	4.02	2.11	0.67	0.86	0.83	2.64667	0.786667
gene-LOC100280493	LOC100280493	von Willebrand factor type A domain containing protein, transcript variant 2	0.292	-1.77831	0.000139458	0.0128782	yes	down	4.99	12.13	4.16	1.68	2.16	2.28	7.09333	2.04
gene-LOC103639221	LOC103639221	probable glycosyltransferase 4	0.377	-1.40596	0.000140229	0.0128782	yes	down	2.46	2.08	2.35	0.97	0.86	0.74	2.29667	0.856667
gene-LOC100303819	LOC100303819	Atpob1	0.358	-1.48358	0.000141262	0.0128782	yes	down	6.52	12.68	14.11	2.89	4.87	4.06	11.1033	3.94
gene-LOC100283368	LOC100283368	uncharacterized LOC100283368	2.605	1.38109	0.000141336	0.0128782	yes	up	1.31	0.77	1.28	3.4	2.47	2.86	1.12	2.91
gene-LOC100383369	LOC100383369	uncharacterized LOC100383369	0.456	-1.13341	0.000143173	0.0129313	yes	down	14.75	21.71	16.24	5.32	9.53	8.72	17.5667	7.85667
gene-LOC103652674	LOC103652674	serine/threonine-protein kinase Nek10, transcript variant X3	0.468	-1.09428	0.000146562	0.0131441	yes	down	11.18	17	11.28	4.89	7.74	5.83	13.1533	6.15333
gene-LOC103626684	LOC103626684	probable gamma-aminobutyrate transaminase 3, mitochondrial	2.243	1.16517	0.000151104	0.0135039	yes	up	4.42	2.7	5.35	10.04	9.72	8.34	4.15667	9.36667
gene-LOC100273776	LOC100273776	uncharacterized LOC100273776	0.069	-3.854	0.000152866	0.0136137	yes	down	4.74	2.17	0.31	0.17	0.05	0.12	2.40667	0.113333
gene-LOC100281722	LOC100281722	uncharacterized LOC100281722	0.384	-1.38123	0.000154086	0.0136745	yes	down	2.19	3.55	2.51	1.25	0.97	0.92	2.75	1.04667
gene-LOC103637956	LOC103637956	hydroxyproline O-galactosyltransferase GALT4	0.355	-1.49582	0.000155462	0.0137084	yes	down	16.05	28.22	13.82	4.66	9.38	6.39	19.3633	6.81
gene-LOC100037801	LOC100037801	brittle stalk-2-like protein 8	0.133	-2.90603	0.00015632	0.0137084	yes	down	0.59	1.23	0.61	0.12	0.17	0.03	0.81	0.106667
gene-LOC100279501	LOC100279501	uncharacterized LOC100279501	2.234	1.15964	0.000158095	0.0137084	yes	up	5.89	3.29	5.95	12.56	10.53	10.46	5.04333	11.1833
gene-LOC100274597	LOC100274597	carbonic anhydrase	0.353	-1.50269	0.000158278	0.0137084	yes	down	14.06	17.92	8.56	3	4.97	5.82	13.5133	4.59667
gene-LOC100284591	LOC100284591	dirigent-like protein	0.337	-1.56828	0.000159088	0.0137084	yes	down	17.79	19.45	32.18	6.74	11.87	4.64	23.14	7.75
gene-LOC103629916	LOC103629916	uncharacterized LOC103629916	0.479	-1.06256	0.000164213	0.0138891	yes	down	4.42	4.23	4.24	1.69	2.1	2.37	4.29667	2.05333
gene-LOC103645859	LOC103645859	flavanone 3-dioxygenase 2	0.203	-2.29964	0.000168386	0.0141078	yes	down	3.18	5.66	1.62	0.84	0.42	0.81	3.48667	0.69
gene-LOC103634819	LOC103634819	uncharacterized LOC103634819, transcript variant X11	0.482	-1.05327	0.00016948	0.0141084	yes	down	2.95	4.89	3.14	1.75	1.93	1.84	3.66	1.84
gene-LOC100285691	LOC100285691	Grx_I1 - glutaredoxin subgroup III	0.409	-1.29145	0.000171062	0.0141921	yes	down	54.97	68.07	62.9	13.84	32.6	29.7	61.98	25.38
gene-LOC100216925	LOC100216925	uncharacterized LOC100216925	0.439	-1.18851	0.000172041	0.0142269	yes	down	3.76	5.44	6.95	2.4	2.63	2.18	5.38333	2.40333
gene-LOC109945996	LOC109945996	uncharacterized LOC109945996, transcript variant X1	0.438	-1.19008	0.000174521	0.0143389	yes	down	4.69	5.38	7.62	1.93	3.19	2.48	5.89667	2.53333
gene-LOC100284920	LOC100284920	DNA-binding WRKY	0.469	-1.09354	0.000177754	0.0145575	yes	down	6.28	5.64	8.36	3.25	3.15	3.04	6.76	3.14667
gene-LOC100285512	LOC100285512	uncharacterized LOC100285512	0.478	-1.06385	0.000178643	0.0145835	yes	down	15.2	24.05	16.42	7.06	9.11	10.25	18.5567	8.80667
gene-LOC103646166	LOC103646166	LOC100276754-like pseudogene	2.814	1.49278	0.000180856	0.0146558	yes	up	3.39	1.24	3.37	7.48	7.3	7.76	2.66667	7.51333
gene-LOC103644643	LOC103644643	protein LURP-one-related 11, transcript variant X1	0.493	-1.01961	0.000182787	0.0146558	yes	down	188.12	322.41	266.93	155.83	132.91	138.92	259.153	142.553
gene-LOC103639318	LOC103639318	protein DA1-related 2, transcript variant X3	0.479	-1.06172	0.000182959	0.0146558	yes	down	18.7	33.88	20.82	11.67	11.42	11.94	24.4667	11.6767
gene-LOC732769	LOC732769	symbiosis receptor-like kinase-like	0.415	-1.27038	0.000184773	0.0147529	yes	down	15.21	29.76	16.25	6.84	10.06	8.03	20.4067	8.31
gene-LOC103633112	LOC103633112	uncharacterized LOC103633112, transcript variant X1	0.354	-1.49704	0.000186016	0.0148057	yes	down	3.15	7.12	5.7	1.57	2.4	1.69	5.32333	1.88667
gene-LOC100381501	LOC100381501	uncharacterized LOC100381501	2.547	1.3488	0.000186859	0.0148265	yes	up	1.81	0.92	1.63	3.72	4.11	3.66	1.45333	3.83
gene-LOC100275864	LOC100275864	uncharacterized LOC100275864	0.479	-1.06064	0.000188311	0.0148953	yes	down	20.57	32.74	26.95	10.2	13.19	14.59	26.7533	12.66
gene-LOC103635000	LOC103635000	cytochrome P450 71A1	0.316	-1.66163	0.000190868	0.0150508	yes	down	3.24	5.48	2.89	0.72	1.69	1.23	3.87	1.21333
gene-LOC103651250	LOC103651250	protein SPA1-RELATED 4, transcript variant X1	0.434	-1.20531	0.000195211	0.0152986	yes	down	20.96	31.53	15.12	7.84	11.21	10.17	22.5367	9.74
gene-LOC100384836	LOC100384836	uncharacterized LOC100384836	0.455	-1.135	0.000195943	0.0153088	yes	down	19.59	23.94	20.1	8.34	7	13.38	21.21	9.57333
gene-LOC100383021	LOC100383021	Oligopeptide transporter 7	0.467	-1.09894	0.000197413	0.0153764	yes	down	11.54	17.64	10.99	5.3	7.77	5.52	13.39	6.19667
gene-LOC100277104	LOC100277104	uncharacterized LOC100277104	0.356	-1.49165	0.000200127	0.0154931	yes	down	2.25	3.14	4.03	1.14	1.56	0.69	3.14	1.13
gene-LOC100280667	LOC100280667	uncharacterized LOC100280667	0.354	-1.49984	0.000203329	0.0156704	yes	down	57.17	92.23	36.44	22.15	29.32	14.3	61.9467	21.9233
gene-LOC100192619	LOC100192619	OSJNBa0084K11.10-like protein	0.448	-1.15914	0.00020792	0.0158387	yes	down	53.85	109.81	73.56	31.9	38.7	33.8	79.0733	34.8
gene-LOC103646270	LOC103646270	zinc finger protein CONSTANS-LIKE 3, transcript variant X1	0.385	-1.37724	0.000209775	0.0158545	yes	down	2.53	4.13	2.73	1.04	1.15	1.42	3.13	1.20333
gene-LOC100273918	LOC100273918	putative protein kinase superfamily protein, transcript variant X2	0.34	-1.55842	0.000214492	0.0161631	yes	down	2.73	3.19	2.07	0.64	1.24	0.9	2.66333	0.926667
gene-LOC103629419	LOC103629419	uncharacterized LOC103629419	0.354	-1.49847	0.000218436	0.0162671	yes	down	1.99	2.57	1.88	0.69	0.93	0.63	2.14667	0.75
gene-LOC103646084	LOC103646084	Phosphatidylinositol N-acetyglucosaminlytransferase subunit P-related	0.464	-1.10761	0.000219066	0.0162671	yes	down	50.45	87.86	45.74	26.51	32.19	26.51	61.35	28.4033
gene-LOC103631813	LOC103631813	protein WEAK CHLOROPLAST MOVEMENT UNDER BLUE LIGHT 1, transcript variant X4	0.364	-1.45879	0.000222211	0.016405	yes	down	4.57	7.05	2.8	1.15	2.02	1.83	4.80667	1.66667
gene-LOC100281734	LOC100281734	ATPase 3	0.364	-1.45605	0.000223818	0.0164699	yes	down	3.17	5.88	3.14	1.19	1.61	1.62	4.06333	1.47333
gene-LOC100281621	LOC100281621	uncharacterized LOC100281621	0.416	-1.26671	0.000230785	0.0168389	yes	down	4.4	6.79	3.99	1.87	2.5	2.3	5.06	2.22333
gene-LOC118472499	LOC118472499	28S ribosomal RNA	0.038	-4.73398	0.000236117	0.0169884	yes	down	196.05	422.75	2.56	1.54	1.8	1.71	207.12	1.68333
gene-LOC103627301	LOC103627301	monooxygenase 1, transcript variant X1	0.434	-1.20464	0.000240417	0.0172006	yes	down	21.57	28.84	24.12	6.35	12.52	13.05	24.8433	10.64
gene-LOC103635755	LOC103635755	protein G1-like7	0.479	-1.06195	0.000242344	0.0172899	yes	down	4.34	6.78	4.2	2.34	2.57	2.39	5.10667	2.43333
gene-LOC100278494	LOC100278494	uncharacterized LOC100278494	0.441	-1.18219	0.000244862	0.0174208	yes	down	4.62	6.75	6.7	1.99	2.76	3.16	6.02333	2.63667
gene-LOC100281078	LOC100281078	arogenate dehydrogenase	0.484	-1.047	0.000246233	0.0174695	yes	down	40.56	75.35	57.41	26.65	24.59	32.05	57.7733	27.7633
gene-LOC100193748	LOC100193748	Kinesin-like protein KIN-5D	2.209	1.14314	0.000255306	0.0179589	yes	up	1.95	1.28	1.22	4.04	3.16	2.6	1.48333	3.26667
gene-LOC100274681	LOC100274681	uncharacterized LOC100274681, transcript variant X2	0.305	-1.71234	0.000261186	0.0182258	yes	down	5.25	16.21	5.49	2.97	3.15	2.23	8.98333	2.78333
gene-LOC100502420	LOC100502420	LIM domain-containing protein PLIM2b	0.166	-2.59115	0.000267593	0.0185711	yes	down	7.05	3.74	3.3	0.12	1.31	0.88	4.69667	0.77
gene-LOC100282949	LOC100282949	uncharacterized LOC100282949, transcript variant X2	0.37	-1.43557	0.00026956	0.0186568	yes	down	9.83	19.95	9.36	4.01	5.82	4.48	13.0467	4.77
gene-LOC100273555	LOC100273555	UDP-glycosyltransferase 75B1	0.334	-1.58237	0.000272907	0.0187863	yes	down	4.85	9.08	3.45	1.75	1.7	2.31	5.79333	1.92
gene-LOC103634514	LOC103634514	abscisic acid receptor PYL4-like	0.4	-1.3222	0.000276501	0.0189824	yes	down	28.9	44.37	49.55	12.99	23.91	12.07	40.94	16.3233
gene-LOC107521953	LOC107521953	Zinc finger nuclease2	0.423	-1.24212	0.000278943	0.0190405	yes	down	3.9	5.2	4.5	2.33	2.02	1.35	4.53333	1.9
gene-LOC103632537	LOC103632537	subtilisin-like protease	0.389	-1.36301	0.0002793	0.0190405	yes	down	1.67	2.46	1.62	0.9	0.61	0.71	1.91667	0.74
gene-LOC103634692	LOC103634692	cinnamoyl-CoA reductase 1, transcript variant X1	0.382	-1.38959	0.000281207	0.0190405	yes	down	27.71	55.65	34.85	9.18	17.51	18.02	39.4033	14.9033
gene-LOC100381600	LOC100381600	trehalose-6-phosphate phosphatase4	0.491	-1.02635	0.000284217	0.0190405	yes	down	4.14	5.65	4.94	2.01	2.49	2.38	4.91	2.29333
gene-LOC115032959	LOC115032959	MIR156kHG	0.483	-1.0509	0.00028557	0.0190405	yes	down	17.07	29.07	12.44	11.01	13.68	7.7	19.5267	10.7967
gene-LOC541674	LOC541674	uncharacterized LOC541674	0.372	-1.42569	0.000288702	0.0191491	yes	down	450.18	1016.29	708.1	173.3	376.86	253.71	724.857	267.957
gene-LOC103640712	LOC103640712	disease resistance protein RGA2, transcript variant X1	0.237	-2.08001	0.000291556	0.0192381	yes	down	1.1	3.05	0.76	0.36	0.44	0.35	1.63667	0.383333
gene-LOC100283510	LOC100283510	MYB59	0.267	-1.90261	0.000294755	0.019399	yes	down	6.23	10	3	2.5	1.34	1.36	6.41	1.73333
gene-LOC100275670	LOC100275670	uncharacterized LOC100275670	0.41	-1.28472	0.000299073	0.0195922	yes	down	116.05	220.51	115.19	43.02	68.28	69.09	150.583	60.13
gene-LOC118474816	LOC118474816	putative ATP synthase protein YMF19	17.347	4.11657	0.000300484	0.0195922	yes	up	0.01	0	0	0.06	0.02	0.06	0.00333333	0.0466667
gene-LOC542643	LOC542643	NOD26-like membrane integral protein ZmNIP2-1	0.412	-1.27815	0.000300806	0.0195922	yes	down	16.69	33.45	16.86	7.76	9.8	9.88	22.3333	9.14667
gene-LOC100274602	LOC100274602	uncharacterized LOC100274602	0.396	-1.33506	0.000301136	0.0195922	yes	down	16.48	10.59	18.72	4.46	8.78	4.76	15.2633	6
gene-LOC100280053	LOC100280053	cyclin superfamily protein, putative	2.168	1.11668	0.000304262	0.0195922	yes	up	21.69	10.49	14.2	38.34	33.32	28.15	15.46	33.27
gene-LOC100276229	LOC100276229	uncharacterized LOC100276229, transcript variant X1	0.319	-1.64747	0.000305277	0.0195922	yes	down	3.59	6.31	2.49	1.1	1.56	1.34	4.13	1.33333
gene-LOC103644029	LOC103644029	probable receptor-like protein kinase At5g61350	0.231	-2.11491	0.000305384	0.0195922	yes	down	4.37	5.1	2.23	0.27	1.16	1.26	3.9	0.896667
gene-LOC100193341	LOC100193341	DUF4378 domain protein	2.091	1.06445	0.000321777	0.020372	yes	up	1.81	1	1.68	3.2	3.23	2.77	1.49667	3.06667
gene-LOC118471979	LOC118471979	phosphatidylinositol N-acetylglucosaminyltransferase subunit P-like, transcript variant X1	3.444	1.7841	0.000322337	0.020372	yes	up	0.57	0.54	0.91	2.44	1.92	2.49	0.673333	2.28333
gene-LOC100384769	LOC100384769	putative hydroxymethylglutaryl-CoA synthase family protein	2.231	1.15791	0.000325289	0.0205077	yes	up	8.79	3.91	6.07	14.66	14.6	12.35	6.25667	13.87
gene-LOC103633265	LOC103633265	cysteine-rich receptor-like protein kinase 10	0.489	-1.03245	0.000328382	0.0205715	yes	down	91.49	130.31	65.81	42.12	52.08	46.6	95.87	46.9333
gene-LOC100283839	LOC100283839	prenylated rab acceptor family protein	0.456	-1.13235	0.000328724	0.0205715	yes	down	9.69	8.49	12.94	4.72	4.11	5.22	10.3733	4.68333
gene-LOC118471904	LOC118471904	translation initiation factor IF-2-like, transcript variant X1	0.028	-5.14678	0.000334819	0.0208505	yes	down	7.02	6.75	0.11	0.11	0.05	0.23	4.62667	0.13
gene-LOC100502355	LOC100502355	HXXXD-type acyl-transferase family protein	0.429	-1.21972	0.000341167	0.0211027	yes	down	2.57	3.9	3.61	1.57	1.47	1.25	3.36	1.43
gene-LOC103650929	LOC103650929	receptor protein-tyrosine kinase CEPR2, transcript variant X2	0.421	-1.24647	0.000341354	0.0211027	yes	down	77.99	117.78	55.56	27.23	46.48	31.84	83.7767	35.1833
gene-LOC109939170	LOC109939170	cation/H(+) antiporter 19	0.435	-1.20098	0.000342929	0.0211487	yes	down	7.37	10.44	6.79	3.83	2.31	4.5	8.2	3.54667
gene-LOC109939557	LOC109939557	uncharacterized LOC109939557	0.295	-1.76192	0.000348074	0.0213112	yes	down	35.13	94.56	40.56	8.85	18.64	22.05	56.75	16.5133
gene-LOC100276828	LOC100276828	uncharacterized LOC100276828	0.319	-1.64705	0.000350738	0.0214228	yes	down	7.94	16.22	5.34	2.45	3.15	3.76	9.83333	3.12
gene-LOC103634646	LOC103634646	Os05g0140333-like protein, transcript variant X1	0.223	-2.16261	0.000354468	0.0215988	yes	down	0.79	0.96	0.88	0.15	0.23	0.19	0.876667	0.19
gene-LOC100192735	LOC100192735	putative ubiquitin-conjugating enzyme family	2.739	1.45374	0.00035576	0.0216258	yes	up	3.74	1.95	1.48	5.87	7.13	6.44	2.39	6.48
gene-LOC100280401	LOC100280401	uncharacterized LOC100280401, transcript variant X1	0.378	-1.40476	0.000357592	0.0216854	yes	down	7.07	11.16	5.51	1.83	3.48	3.74	7.91333	3.01667
gene-LOC100192836	LOC100192836	WAT1-related protein, transcript variant X1	0.447	-1.16125	0.000361637	0.0217752	yes	down	14.71	18.35	10.19	5.78	6.41	6	14.4167	6.06333
gene-LOC100285037	LOC100285037	plant integral membrane protein TIGR01569 containing protein	0.354	-1.49943	0.000367395	0.0220177	yes	down	53.53	38.43	90.9	16.45	31.62	15.88	60.9533	21.3167
gene-LOC103654693	LOC103654693	probable xyloglucan endotransglucosylase/hydrolase protein 12	0.239	-2.06701	0.000377999	0.0223829	yes	down	80.26	78.56	65.01	3.94	21.17	27.63	74.61	17.58
gene-LOC103634360	LOC103634360	Piwi superfamily pseudogene	0.283	-1.81924	0.000379059	0.0223829	yes	down	7.75	15.07	5.62	2.84	3.57	1.5	9.48	2.63667
gene-LOC100501920	LOC100501920	ankyrin repeat domain-containing protein 50	0.314	-1.67295	0.000379256	0.0223829	yes	down	2.19	3.17	2.51	0.39	1.18	0.87	2.62333	0.813333
gene-LOC109943123	LOC109943123	beta-fructofuranosidase 1-like	0.404	-1.30817	0.000380416	0.0223829	yes	down	9.93	13.71	5.89	3.33	4.81	3.76	9.84333	3.96667
gene-LOC542571	LOC542571	peroxidase	0.293	-1.76961	0.000388771	0.0227632	yes	down	273.11	545.78	179.97	49.47	142.53	98.81	332.953	96.9367
gene-LOC103654068	LOC103654068	-	239.535	7.90409	0.00038987	0.0227752	yes	up	0	0	0.11	11.19	16.42	0.14	0.0366667	9.25
gene-LOC100275557	LOC100275557	uncharacterized LOC100275557	2.224	1.15341	0.000393127	0.0229075	yes	up	9.69	5.03	9.1	22.39	14.27	16.04	7.94	17.5667
gene-LOC100502212	LOC100502212	uncharacterized LOC100502212, transcript variant X1	0.117	-3.09831	0.000396333	0.0229423	yes	down	10.36	8.71	0.46	0.6	1.02	0.81	6.51	0.81
gene-LOC103627879	LOC103627879	protein argonaute MEL1, transcript variant X3	0.455	-1.13494	0.000398014	0.0229481	yes	down	3.94	6.9	4.81	2.12	2.53	2.49	5.21667	2.38
gene-LOC103635516	LOC103635516	pectinesterase	0.323	-1.63121	0.000398235	0.0229481	yes	down	2.79	7.26	3.4	1.08	1.6	1.64	4.48333	1.44
gene-LOC103626885	LOC103626885	serine/threonine-protein kinase AGC1-5	0.458	-1.12695	0.000399941	0.0229681	yes	down	6.39	4.38	5.64	1.86	2.35	3.25	5.47	2.48667
gene-LOC100382328	LOC100382328	putative CBL-interacting protein kinase family protein	0.463	-1.10952	0.000403067	0.0230182	yes	down	12.16	15.79	12.26	5.76	4.32	8.41	13.4033	6.16333
gene-LOC103639193	LOC103639193	aspartic proteinase nepenthesin-1	0.399	-1.3258	0.000407711	0.0231545	yes	down	2.03	2.15	1.49	0.8	0.75	0.69	1.89	0.746667
gene-LOC103641353	LOC103641353	peroxidase 5	0.388	-1.36657	0.000408209	0.0231545	yes	down	14.17	29.21	11.92	7.06	6.29	8.11	18.4333	7.15333
gene-LOC103641797	LOC103641797	protein NRT1/ PTR FAMILY 4.3, transcript variant X1	0.356	-1.48973	0.000417611	0.0234285	yes	down	4.64	5.77	3.28	0.88	2.09	1.9	4.56333	1.62333
gene-LOC100283917	LOC100283917	F-box domain containing protein	2.411	1.26962	0.000420925	0.0235283	yes	up	1.66	0.98	1.67	4.18	2.89	3.3	1.43667	3.45667
gene-LOC103625732	LOC103625732	NDR1/HIN1-like protein 10	0.185	-2.43774	0.000421329	0.0235283	yes	down	1.24	3.34	1.82	0.47	0.37	0.33	2.13333	0.39
gene-LOC103633479	LOC103633479	peroxidase 2	0.203	-2.3034	0.000427673	0.0236087	yes	down	84.18	60.81	52.51	2.11	14.88	21.81	65.8333	12.9333
gene-LOC103651447	LOC103651447	CASP-like protein 4U1	0.402	-1.31602	0.000428238	0.0236087	yes	down	20.44	25.09	25.06	5.24	14.09	8.94	23.53	9.42333
gene-LOC100281006	LOC100281006	thioredoxin-related	0.259	-1.94726	0.000434956	0.0238593	yes	down	13.52	12.62	39.96	5.29	7.3	4.33	22.0333	5.64
gene-LOC100274200	LOC100274200	uncharacterized LOC100274200	2.608	1.38307	0.000435328	0.0238593	yes	up	4.14	1.45	2.66	7.34	6.67	7.31	2.75	7.10667
gene-LOC103647576	LOC103647576	auxin-responsive protein SAUR72	0.201	-2.31257	0.000440856	0.0240957	yes	down	2.13	3.4	1.74	0.22	0.4	0.82	2.42333	0.48
gene-LOC103645450	LOC103645450	uncharacterized LOC103645450	0.336	-1.57451	0.00045549	0.0246313	yes	down	4.49	5.57	10.78	2.33	1.92	2.26	6.94667	2.17
gene-LOC103632139	LOC103632139	uncharacterized LOC103632139	0.248	-2.01067	0.000460982	0.0248755	yes	down	10.25	13.36	5.02	3.97	3.38	2.35	9.54333	3.23333
gene-LOC100273446	LOC100273446	uncharacterized LOC100273446, transcript variant X2	0.469	-1.09182	0.000466712	0.0250256	yes	down	2.82	4.29	4.02	1.34	1.81	1.84	3.71	1.66333
gene-LOC100272800	LOC100272800	scarecrow-like 6	0.346	-1.52909	0.00047627	0.0252709	yes	down	2.01	2.43	1.36	0.54	0.69	0.76	1.93333	0.663333
gene-LOC100285656	LOC100285656	bZIP transcription factor 44	0.318	-1.65465	0.000477908	0.0252709	yes	down	1.87	3.29	1.57	0.4	1	0.73	2.24333	0.71
gene-LOC109945626	LOC109945626	leucine-rich repeat receptor protein kinase EMS1	0.218	-2.19882	0.000478783	0.0252709	yes	down	0.92	1.2	0.82	0.12	0.3	0.21	0.98	0.21
gene-LOC103646092	LOC103646092	copper-transporting ATPase HMA5, transcript variant X1	0.5	-1.00054	0.000479073	0.0252709	yes	down	5.64	9.64	5.75	3.41	3.7	3.36	7.01	3.49
gene-LOC103629467	LOC103629467	uncharacterized LOC103629467	0.387	-1.37109	0.000479225	0.0252709	yes	down	5.78	7.59	3.86	1.88	3.05	1.67	5.74333	2.2
gene-LOC100283946	LOC100283946	ATP synthase D chain, mitochondrial	3.755	1.90872	0.000480817	0.0253025	yes	up	0.18	0.23	0.32	1.29	0.65	0.79	0.243333	0.91
gene-LOC103628371	LOC103628371	protein argonaute 18	0.372	-1.42719	0.000483721	0.0253506	yes	down	17.99	28.57	15.23	8.47	9.97	3.77	20.5967	7.40333
gene-LOC103655790	LOC103655790	L-aminoadipate-semialdehyde dehydrogenase-phosphopantetheinyl transferase, transcript variant X1	0.476	-1.07139	0.000489954	0.0256245	yes	down	5.03	7.16	4.74	2.15	2.97	2.87	5.64333	2.66333
gene-LOC100384387	LOC100384387	uncharacterized LOC100384387	0.436	-1.19825	0.00050768	0.0262852	yes	down	79.32	119.93	90.36	47.5	25.27	43.8	96.5367	38.8567
gene-LOC109939177	LOC109939177	elongation factor 1-alpha, transcript variant X2	0.302	-1.72583	0.000507995	0.0262852	yes	down	1.05	1.84	1.51	0.46	0.35	0.54	1.46667	0.45
gene-ts5	ts5	tasselseed5	0.458	-1.12623	0.000508301	0.0262852	yes	down	21.26	27.59	19.56	6.41	11.86	12.85	22.8033	10.3733
gene-LOC100280091	LOC100280091	uncharacterized LOC100280091, transcript variant X1	0.496	-1.01091	0.000515223	0.0264571	yes	down	6.21	9.8	6.83	3.55	4.12	3.56	7.61333	3.74333
gene-LOC118476079	LOC118476079	uncharacterized LOC118476079	10.602	3.40623	0.000520708	0.0265039	yes	up	0.32	0.06	0.03	1.37	3.15	0.2	0.136667	1.57333
gene-LOC100285681	LOC100285681	uncharacterized LOC100285681	0.492	-1.02428	0.000521967	0.0265039	yes	down	13.1	24.11	17.97	7.91	10.73	8.33	18.3933	8.99
gene-LOC103639316	LOC103639316	cytochrome P450 88A1-like	0.28	-1.83588	0.00052294	0.0265039	yes	down	2.71	5.51	6.82	0.79	2.29	1.07	5.01333	1.38333
gene-LOC100382002	LOC100382002	Protein GAMETE EXPRESSED 1	0.302	-1.72889	0.000524122	0.0265039	yes	down	2.46	3.54	1.52	0.67	0.48	1.1	2.50667	0.75
gene-LOC100274460	LOC100274460	uncharacterized LOC100274460	0.317	-1.65722	0.000524225	0.0265039	yes	down	4.53	6.92	2.71	1.07	1.18	2.21	4.72	1.48667
gene-LOC100216854	LOC100216854	uncharacterized LOC100216854	0.248	-2.0096	0.000524459	0.0265039	yes	down	4.49	5.42	3.82	0.29	1.57	1.54	4.57667	1.13333
gene-LOC103652446	LOC103652446	subtilisin-like protease SBT3.10, transcript variant X5	0.212	-2.23948	0.00053031	0.0265716	yes	down	0.9	1.62	0.6	0.27	0.28	0.12	1.04	0.223333
gene-LOC100500955	LOC100500955	LOC100275689-like pseudogene	0.48	-1.05831	0.00053075	0.0265716	yes	down	32.79	44.28	32.6	9.92	20.65	22.59	36.5567	17.72
gene-LOC103649852	LOC103649852	uncharacterized LOC103649852	0.378	-1.40491	0.000530883	0.0265716	yes	down	2.6	6.74	4.5	1.89	1.92	1.39	4.61333	1.73333
gene-LOC100273597	LOC100273597	putative cytochrome P450 superfamily protein, transcript variant X1	0.42	-1.25045	0.000531014	0.0265716	yes	down	4.87	6.39	4.25	1.36	2.78	2.34	5.17	2.16
gene-LOC100283075	LOC100283075	selT/selW/selH selenoprotein domain containing protein	2.535	1.34174	0.000536987	0.0267628	yes	up	8.5	3.76	4	12.93	15.76	11.84	5.42	13.51
gene-LOC103626750	LOC103626750	Leucine zipper protein-like	0.33	-1.59901	0.000538249	0.0267628	yes	down	1.74	4.04	2.46	0.84	0.63	1.23	2.74667	0.9
gene-LOC103633747	LOC103633747	uncharacterized LOC103633747	0.398	-1.33065	0.000539039	0.0267628	yes	down	1.5	2.8	2.47	0.71	1.04	0.71	2.25667	0.82
gene-LOC100281671	LOC100281671	homeodomain protein JUBEL1	0.472	-1.08296	0.000540307	0.0267736	yes	down	6.37	9.41	5.2	2.65	3.73	3.46	6.99333	3.28
gene-LOC100278550	LOC100278550	uncharacterized LOC100278550	0.499	-1.00165	0.000541767	0.0267938	yes	down	19.85	34.81	22.11	11.68	15.45	11.91	25.59	13.0133
gene-LOC103645954	LOC103645954	36.4 kDa proline-rich protein-like	0.314	-1.6696	0.000556945	0.0272168	yes	down	38.47	60.72	17.35	8.31	15.89	11.77	38.8467	11.99
gene-LOC100383715	LOC100383715	uncharacterized LOC100383715	2.944	1.55798	0.000560328	0.0272879	yes	up	0.48	0.31	0.48	1.1	1.09	1.55	0.423333	1.24667
gene-LOC100279753	LOC100279753	uncharacterized LOC100279753, transcript variant X1	2.328	1.21903	0.000563895	0.027357	yes	up	3.35	1.5	1.93	4.97	6.1	4.58	2.26	5.21667
gene-LOC100383472	LOC100383472	uncharacterized LOC100383472, transcript variant X1	0.389	-1.36303	0.000565531	0.0273842	yes	down	5.84	7.41	3.65	1.26	2.72	2.8	5.63333	2.26
gene-LOC118472964	LOC118472964	zinc finger protein 385B-like, transcript variant X1	0.488	-1.03458	0.000567025	0.0274044	yes	down	4.27	7.43	4.99	2.42	2.49	3.33	5.56333	2.74667
gene-LOC103625729	LOC103625729	putative WD40-like beta propeller repeat family protein	0.249	-2.00505	0.000570003	0.0274219	yes	down	4.77	9.56	1.89	1.05	1.81	1.17	5.40667	1.34333
gene-LOC103626492	LOC103626492	uncharacterized LOC103626492	0.447	-1.16237	0.000570322	0.0274219	yes	down	5.69	9.05	4.91	2.18	3.25	3.29	6.55	2.90667
gene-LOC100275498	LOC100275498	uncharacterized LOC100275498	0.396	-1.3358	0.000580761	0.0277523	yes	down	4.01	6.88	5.87	1.82	2.36	2.36	5.58667	2.18
gene-LOC100286123	LOC100286123	uncharacterized LOC100286123	0.473	-1.0803	0.000586272	0.0278844	yes	down	36.75	52.82	28.47	19.59	22.32	19.27	39.3467	20.3933
gene-LOC100382861	LOC100382861	uncharacterized LOC100382861	0.251	-1.99309	0.000589226	0.0279471	yes	down	5.44	14.2	3.91	1.26	1.82	2.79	7.85	1.95667
gene-LOC103639513	LOC103639513	DUF1677 family protein	0.377	-1.40551	0.000592556	0.0280007	yes	down	7.78	10.38	4.63	2.2	2.95	3.35	7.59667	2.83333
gene-LOC103628961	LOC103628961	uncharacterized LOC103628961	0.488	-1.03368	0.000611521	0.0286313	yes	down	9.65	17.41	10.74	6.77	6.1	5.54	12.6	6.13667
gene-LOC732847	LOC732847	laccase-like	0.382	-1.38764	0.000620937	0.0288818	yes	down	13.46	23.41	12.99	6.08	9.2	3.71	16.62	6.33
gene-LOC103646955	LOC103646955	flavonoid O-methyltransferase-like protein Os11g0303600	0.351	-1.5097	0.000621407	0.0288818	yes	down	169.95	303.58	97.04	44.47	83.43	70.86	190.19	66.2533
gene-LOC103644829	LOC103644829	WEB family protein, chloroplastic-like	0.217	-2.20722	0.000625207	0.0290055	yes	down	5.78	5.05	3.48	0.21	0.98	1.88	4.77	1.02333
gene-LOC100278430	LOC100278430	uncharacterized LOC100278430	0.023	-5.43583	0.000632659	0.0290899	yes	down	9.37	16.09	0	0	0.27	0.3	8.48667	0.19
gene-LOC100279890	LOC100279890	TPX2 (targeting protein for Xklp2) protein family	2.782	1.47619	0.000632736	0.0290899	yes	up	0.97	0.39	0.75	1.77	1.81	2.23	0.703333	1.93667
gene-LOC100384863	LOC100384863	uncharacterized LOC100384863	2.605	1.38104	0.000639443	0.0291875	yes	up	2.59	1.33	2.21	5.88	5.13	4.76	2.04333	5.25667
gene-LOC103649954	LOC103649954	protein TPR1, transcript variant X1	0.472	-1.08342	0.000646102	0.0293861	yes	down	41.87	59.16	26.31	18.39	19.75	21.47	42.4467	19.87
gene-LOC100278969	LOC100278969	uncharacterized LOC100278969	0.24	-2.06004	0.000674525	0.0303536	yes	down	9.37	7.79	3.28	0.35	2.7	2.14	6.81333	1.73
gene-LOC103639458	LOC103639458	S-adenosylmethionine decarboxylase pseudogene	2.155	1.10778	0.000676091	0.0303704	yes	up	2.01	2.61	2.81	7.54	4.18	4.08	2.47667	5.26667
gene-LOC103653673	LOC103653673	uncharacterized LOC103653673, transcript variant X2	0.434	-1.20509	0.000681248	0.0305482	yes	down	1.36	2.56	1.81	0.38	1.16	1.57	1.91	1.03667
gene-LOC118473943	LOC118473943	uncharacterized LOC118473943	0.06	-4.06256	0.000685553	0.0306872	yes	down	2.79	3	0.84	0	0	0.4	2.21	0.133333
gene-LOC100275283	LOC100275283	uncharacterized LOC100275283, transcript variant X1	0.456	-1.13337	0.000688545	0.0307607	yes	down	94.65	163.21	110.6	38.83	71.97	55.92	122.82	55.5733
gene-LOC100383195	LOC100383195	OSJNBb0045P24.5-like protein	0.359	-1.47638	0.000695382	0.030964	yes	down	5.24	14.52	15.74	3.69	5.22	3.79	11.8333	4.23333
gene-LOC100283079	LOC100283079	ubiquitin-conjugating enzyme X	2.875	1.52343	0.000715753	0.03176	yes	up	2.34	1.27	0.99	5.06	3.87	3.99	1.53333	4.30667
gene-LOC103643154	LOC103643154	patatin-like protein 2	0.175	-2.51714	0.000731264	0.0323356	yes	down	1.93	3.62	1.33	0.08	0.38	0.73	2.29333	0.396667
gene-LOC103650884	LOC103650884	extensin	0.392	-1.34996	0.000746086	0.0327722	yes	down	20.27	16.13	26.45	5.53	13.23	5.91	20.95	8.22333
gene-LOC100279230	LOC100279230	Potassium channel SKOR	0.309	-1.69433	0.00075727	0.0329704	yes	down	9.25	9.18	3.35	2.79	1.18	2.74	7.26	2.23667
gene-LOC100216739	LOC100216739	Putative cellulose synthase-like family protein	2.184	1.12721	0.000764045	0.0332086	yes	up	1.49	0.7	1.04	2.13	2.43	2.48	1.07667	2.34667
gene-LOC541977	LOC541977	benzoxazin 6	3.285	1.71608	0.00077866	0.0335008	yes	up	4.68	1.91	1.85	14	5.53	7.96	2.81333	9.16333
gene-LOC103627704	LOC103627704	uncharacterized LOC103627704	0.49	-1.02878	0.000788914	0.0338018	yes	down	12.03	20.94	13.7	8.11	7.47	7.02	15.5567	7.53333
gene-LOC100284170	LOC100284170	charged multivesicular body protein 2a	2.219	1.14967	0.000792317	0.0338018	yes	up	9.77	4.14	8.15	16.83	15.97	15.6	7.35333	16.1333
gene-LOC100192007	LOC100192007	uncharacterized LOC100192007	0.489	-1.03164	0.000792834	0.0338018	yes	down	14.79	20.68	10.16	7.74	6.78	7.61	15.21	7.37667
gene-LOC100281686	LOC100281686	uncharacterized LOC100281686	0.495	-1.014	0.000794939	0.0338018	yes	down	69.22	107.29	51.4	36.42	35.59	40.25	75.97	37.42
gene-LOC100277731	LOC100277731	uncharacterized LOC100277731	0.35	-1.51394	0.000794945	0.0338018	yes	down	6.21	6.47	4.42	2.18	1.88	1.78	5.7	1.94667
gene-LOC100303794	LOC100303794	VQ motif family protein	0.39	-1.35707	0.000796697	0.0338198	yes	down	6.89	7.91	4.65	2.11	3.34	2	6.48333	2.48333
gene-LOC100279873	LOC100279873	uncharacterized LOC100279873	0.415	-1.26918	0.000814046	0.0343274	yes	down	9.56	14.43	8.27	2.77	4.46	5.99	10.7533	4.40667
gene-LOC103647761	LOC103647761	uncharacterized LOC103647761	0.473	-1.07931	0.000831733	0.0348999	yes	down	26.92	51.4	41.4	21.47	19.98	14.5	39.9067	18.65
gene-LOC100191438	LOC100191438	putative WAK family receptor-like protein kinase, transcript variant X1	0.451	-1.14808	0.000847716	0.0354081	yes	down	5.27	6.95	3.58	2.37	2.87	1.83	5.26667	2.35667
gene-LOC103640562	LOC103640562	probable LRR receptor-like serine/threonine-protein kinase At3g47570	0.258	-1.952	0.000879448	0.036422	yes	down	0.74	0.98	0.36	0.19	0.21	0.14	0.693333	0.18
gene-LOC100278630	LOC100278630	Pollen Ole e 1 allergen and extensin family protein	0.478	-1.06618	0.000912138	0.0374109	yes	down	264.82	377.06	206.19	102.29	122.04	175.82	282.69	133.383
gene-LOC103654400	LOC103654400	germin-like protein 11-1	0.49	-1.02781	0.000914259	0.0374376	yes	down	7.52	7.79	5.8	2.85	3.52	3.83	7.03667	3.4
gene-LOC103625815	LOC103625815	Acyl-CoA N-acyltransferase (NAT) superfamily protein, transcript variant X2	0.486	-1.04208	0.000917012	0.03747	yes	down	2.65	3.63	3.43	1.78	1.43	1.33	3.23667	1.51333
gene-LOC103647399	LOC103647399	uncharacterized LOC103647399	4.616	2.20674	0.000917993	0.03747	yes	up	0.23	0.2	0.19	0.62	0.69	1.45	0.206667	0.92
gene-LOC100285630	LOC100285630	SAUR52 - auxin-responsive SAUR family member	3.894	1.96136	0.000924643	0.037681	yes	up	0.94	0.67	1.3	5.45	2.71	2.68	0.97	3.61333
gene-LOC103626550	LOC103626550	histone-lysine N-methyltransferase ATXR6	3.408	1.76904	0.00095581	0.038642	yes	up	1.67	0.57	0.71	2.37	4.37	3.19	0.983333	3.31
gene-LOC100217021	LOC100217021	putative leucine-rich repeat transmembrane protein kinase family protein, transcript variant X1	0.473	-1.07889	0.000958787	0.038701	yes	down	25.92	44	21.21	12.55	13.87	16.62	30.3767	14.3467
gene-LOC118477033	LOC118477033	tyrosine-sulfated glycopeptide receptor 1-like	0.457	-1.12877	0.000973261	0.0389455	yes	down	1.89	3.72	2.26	1.28	1.21	1.1	2.62333	1.19667
gene-LOC103638392	LOC103638392	U-box domain-containing protein 6, transcript variant X1	0.377	-1.40773	0.000977531	0.0390246	yes	down	3.59	6.74	2.8	1.22	1.87	1.91	4.37667	1.66667
gene-LOC100279357	LOC100279357	CRR4	2.911	1.54175	0.000985448	0.039191	yes	up	0.88	0.28	0.63	1.97	1.46	1.78	0.596667	1.73667
gene-LOC103635633	LOC103635633	peroxidase 2	0.334	-1.58004	0.000992596	0.0392551	yes	down	4.1	10.61	4.12	2.39	1.88	1.98	6.27667	2.08333
gene-LOC109945205	LOC109945205	osteocalcin 2-like	0.384	-1.38069	0.000994093	0.0392551	yes	down	2.81	2.28	1.42	0.72	0.68	0.74	2.17	0.713333
gene-LOC103639121	LOC103639121	cytochrome P450 93G2	0.256	-1.96621	0.000997215	0.0392599	yes	down	2.1	2.58	0.86	0.45	0.29	0.67	1.84667	0.47
gene-LOC103629392	LOC103629392	protein CYCLOPS, transcript variant X1	0.451	-1.15012	0.00100178	0.0393756	yes	down	6.24	10.64	5.4	2.76	3.94	2.51	7.42667	3.07
gene-LOC100502236	LOC100502236	uncharacterized LOC100502236	2.543	1.34655	0.00100582	0.0394733	yes	up	1.27	0.54	1.07	2.13	2.54	2.48	0.96	2.38333
gene-LOC103647491	LOC103647491	tuliposide A-converting enzyme 1, chloroplastic	0.338	-1.56429	0.00101238	0.0396497	yes	down	2.05	2.99	1.56	0.76	0.76	0.68	2.2	0.733333
gene-LOC100285259	LOC100285259	uncharacterized LOC100285259	2.052	1.03713	0.00101612	0.0396941	yes	up	61.94	28.5	58.24	116.3	95.91	90.67	49.56	100.96
gene-LOC103646011	LOC103646011	E3 ubiquitin-protein ligase PUB23	0.439	-1.18888	0.00103104	0.0398306	yes	down	6.36	11.08	7.02	2.64	3.32	4.68	8.15333	3.54667
gene-LOC100276829	LOC100276829	uncharacterized LOC100276829, transcript variant X1	2.727	1.44715	0.00103212	0.0398306	yes	up	1.98	0.66	1.55	3.93	4.8	2.93	1.39667	3.88667
gene-LOC103626986	LOC103626986	embryonic protein DC-8	2.028	1.01999	0.00104984	0.0403921	yes	up	9.54	9.23	14.04	30	16.39	19.82	10.9367	22.07
gene-LOC103634757	LOC103634757	rust resistance kinase Lr10	0.456	-1.13371	0.00106032	0.0404735	yes	down	8	16.09	9.53	4.69	5.78	6.26	11.2067	5.57667
gene-LOC109943169	LOC109943169	21 kDa protein	0.497	-1.0095	0.0010615	0.0404735	yes	down	8.85	13.74	15.43	5.28	6.4	7.04	12.6733	6.24
gene-LOC103630517	LOC103630517	probable leucine-rich repeat receptor-like protein kinase At5g49770	0.46	-1.11971	0.0010798	0.0409441	yes	down	77.46	117.75	51.07	31.34	38.53	44.5	82.0933	38.1233
gene-LOC100273965	LOC100273965	uncharacterized LOC100273965	0.283	-1.82066	0.00108247	0.0409441	yes	down	2.2	4.57	1.69	0.52	0.67	1.27	2.82	0.82
gene-LOC103635629	LOC103635629	beta-galactosidase 7, transcript variant X1	0.176	-2.51032	0.00108755	0.0409441	yes	down	1.24	0.7	0.41	0.05	0.27	0.14	0.783333	0.153333
gene-LOC100283130	LOC100283130	uncharacterized LOC100283130, transcript variant X1	0.361	-1.46874	0.00108885	0.0409441	yes	down	3.71	8.42	4.11	1.35	2.07	2.4	5.41333	1.94
gene-LOC100381913	LOC100381913	required to maintain repression 2	2.041	1.02902	0.00110624	0.0414961	yes	up	4.19	2.9	5.67	8.2	9.82	7.88	4.25333	8.63333
gene-LOC100191506	LOC100191506	uncharacterized LOC100191506	2.277	1.18739	0.00111173	0.0416407	yes	up	4.52	1.93	2.68	8.36	6.01	6.33	3.04333	6.9
gene-LOC100283623	LOC100283623	uncharacterized LOC100283623	0.495	-1.01403	0.00111867	0.0417778	yes	down	6.08	9.93	6.92	3.65	3.53	4.04	7.64333	3.74
gene-LOC100193296	LOC100193296	putative mini-chromosome maintenance (MCM) complex protein family	2.627	1.39338	0.00112194	0.0418389	yes	up	4.91	1.4	3.29	8.11	8.72	8.28	3.2	8.37
gene-LOC100283248	LOC100283248	carboxy-lyase, transcript variant X1	0.33	-1.60097	0.00112553	0.0419112	yes	down	7.64	11.97	3.99	2.2	3.44	2.16	7.86667	2.6
gene-LOC101027139	LOC101027139	glycine-rich cell wall structural protein 2 precursor	2.266	1.17988	0.00112744	0.0419209	yes	up	25.61	13.43	13.67	53.34	31.62	33.23	17.57	39.3967
gene-LOC109943432	LOC109943432	zinc finger BED domain-containing protein RICESLEEPER 2-like	0.215	-2.21428	0.00113963	0.0421897	yes	down	0.28	0.6	0.37	0.14	0.08	0.05	0.416667	0.09
gene-LOC103650117	LOC103650117	bidirectional sugar transporter SWEET17	0.171	-2.54683	0.00114641	0.0423788	yes	down	2.03	1.46	0.73	0.12	0.4	0.19	1.40667	0.236667
gene-LOC100277069	LOC100277069	uncharacterized LOC100277069	2.282	1.1906	0.00118438	0.0435299	yes	up	6.36	2.6	3.35	9.71	9.49	8.69	4.10333	9.29667
gene-LOC103625996	LOC103625996	putative glycosyl hydrolase family protein	0.436	-1.19699	0.00119215	0.0435766	yes	down	7.42	9.47	5.05	2.5	4.53	2.53	7.31333	3.18667
gene-LOC103636838	LOC103636838	L-ascorbate oxidase	0.291	-1.78123	0.00119741	0.0436898	yes	down	1.57	4.06	1.6	0.95	0.59	0.55	2.41	0.696667
gene-LOC100276393	LOC100276393	uncharacterized LOC100276393	0.42	-1.25067	0.001211	0.0438832	yes	down	6.43	11.8	5.16	3.09	3.59	3.05	7.79667	3.24333
gene-LOC109943193	LOC109943193	uncharacterized LOC109943193, transcript variant X1	3.676	1.87812	0.00121295	0.0438832	yes	up	0.29	0.33	0.18	1.2	0.9	0.73	0.266667	0.943333
gene-LOC103637862	LOC103637862	ADP-ribosylation factor, transcript variant X1	0.447	-1.16263	0.00121679	0.0438974	yes	down	14.36	8.79	10.53	3.26	5.68	5.5	11.2267	4.81333
gene-LOC103627843	LOC103627843	amino acid transporter AVT1A	2.973	1.57191	0.00123929	0.0443326	yes	up	4.81	1.41	5.64	14.08	12.27	8.78	3.95333	11.71
gene-opr1	opr1	12-oxophytodienoate reductase 1	0.471	-1.08656	0.00124252	0.0443858	yes	down	3.71	4.62	3	2.01	1.75	1.56	3.77667	1.77333
gene-LOC103645621	LOC103645621	uncharacterized LOC103645621	0.239	-2.06493	0.00125926	0.0446274	yes	down	5.27	7.05	2.85	0.49	2.32	0.67	5.05667	1.16
gene-LOC100193263	LOC100193263	40S ribosomal protein S26	2.503	1.32362	0.00125932	0.0446274	yes	up	103.16	32.82	44.97	138.56	151.79	151.61	60.3167	147.32
gene-LOC100276538	LOC100276538	uncharacterized LOC100276538	0.348	-1.52177	0.00126816	0.0446642	yes	down	8.7	21.87	14.65	2.8	5.52	7.29	15.0733	5.20333
gene-LOC100383875	LOC100383875	multidrug and toxic compound extrusion3, transcript variant X2	0.33	-1.59976	0.0012709	0.0446642	yes	down	6.44	20.11	7.16	3.66	4.92	2.91	11.2367	3.83
gene-LOC103651528	LOC103651528	putative ubiquitin-like-specific protease 1B, transcript variant X2	0.384	-1.38141	0.0012787	0.0448485	yes	down	1.38	1.42	2.27	0.76	0.62	0.76	1.69	0.713333
gene-LOC111274022	LOC111274022	uncharacterized LOC111274022	0.496	-1.01291	0.00128013	0.0448485	yes	down	4.15	6.14	4.63	2.22	2.56	2.54	4.97333	2.44
gene-LOC103632922	LOC103632922	aspartyl protease family protein At5g10770	0.45	-1.15054	0.00128872	0.0448907	yes	down	2.2	3.41	2.38	1.24	1.16	1.16	2.66333	1.18667
gene-LOC100273460	LOC100273460	uncharacterized LOC100273460, transcript variant X1	0.417	-1.26155	0.00128878	0.0448907	yes	down	16.55	22.14	9.76	4.92	9.27	6.21	16.15	6.8
gene-LOC111590488	LOC111590488	18S ribosomal RNA	0.293	-1.77334	0.00129	0.0448907	yes	down	2.27	2.81	1.59	0.41	0.38	1.1	2.22333	0.63
gene-LOC118472822	LOC118472822	18S ribosomal RNA	2.802	1.48662	0.00129296	0.0449272	yes	up	0.45	0.43	0.89	1.55	1.81	1.65	0.59	1.67
gene-LOC100281199	LOC100281199	chloroplast oxygen-evolving complex/thylakoid lumenal 25.6kDa protein	0.37	-1.43498	0.00129504	0.0449382	yes	down	16.81	35.65	11.4	9.04	6	8.78	21.2867	7.94
gene-LOC100274423	LOC100274423	uncharacterized LOC100274423	2.003	1.00197	0.0013085	0.0451026	yes	up	6.12	4.43	8.67	12.91	14.14	11.18	6.40667	12.7433
gene-LOC103654058	LOC103654058	probable methionine--tRNA ligase	0.481	-1.05559	0.00132349	0.0453584	yes	down	30.69	45.27	21.95	11.95	18.36	16.4	32.6367	15.57
gene-LOC103634578	LOC103634578	UPF0481 protein At3g47200	0.224	-2.16047	0.00132506	0.0453584	yes	down	0.66	1.36	0.81	0.12	0.26	0.25	0.943333	0.21
gene-LOC100272878	LOC100272878	putative protein kinase superfamily protein, transcript variant X1	0.401	-1.31806	0.00133229	0.0454599	yes	down	4.91	7.89	8.11	1.63	4.19	2.72	6.97	2.84667
gene-LOC100275493	LOC100275493	carbonic anhydrase, transcript variant 3	0.106	-3.2373	0.00134118	0.0456074	yes	down	1.84	6.2	0.34	0.38	0.1	0.04	2.79333	0.173333
gene-LOC103626464	LOC103626464	GDSL esterase/lipase At5g55050	0.478	-1.06376	0.00134434	0.0456538	yes	down	190.5	372.91	171.46	124.84	109.93	114.59	244.957	116.453
gene-LOC103643394	LOC103643394	phosphatidylinositol 4-phosphate 5-kinase 9, transcript variant X1	0.375	-1.41586	0.00136327	0.046051	yes	down	3.3	6.41	2.54	1.03	2.01	1.34	4.08333	1.46
gene-LOC100282281	LOC100282281	uncharacterized LOC100282281	0.437	-1.19362	0.00138125	0.0464121	yes	down	15.93	26.68	12.05	6.67	7.52	9.37	18.22	7.85333
gene-LOC100282476	LOC100282476	uncharacterized LOC100282476	0.228	-2.13595	0.00139499	0.0465823	yes	down	4.21	4.49	1.07	0.86	0.53	0.75	3.25667	0.713333
gene-LOC103654306	LOC103654306	uncharacterized LOC103654306	0.263	-1.92455	0.00139563	0.0465823	yes	down	1.63	1.83	0.59	0.3	0.37	0.38	1.35	0.35
gene-LOC100282964	LOC100282964	serine carboxypeptidase 1	0.5	-1.00134	0.00139729	0.0465823	yes	down	44.16	84.69	45.15	29.62	31.98	24.96	58	28.8533
gene-LOC103653901	LOC103653901	uncharacterized LOC103653901	0.388	-1.36598	0.00142499	0.0473664	yes	down	3.71	6.58	2.9	1.41	2.01	1.65	4.39667	1.69
gene-LOC103649704	LOC103649704	flavonoid 3',5'-hydroxylase CYP75B138	0.339	-1.56065	0.00142639	0.0473664	yes	down	3.49	9.75	5.57	1.3	3.01	2.03	6.27	2.11333
gene-LOC100383396	LOC100383396	uncharacterized LOC100383396	0.398	-1.33069	0.00143247	0.0475067	yes	down	6.39	13.41	7.37	2.66	5	3.05	9.05667	3.57
gene-LOC103651591	LOC103651591	DUF679 domain membrane protein 7	0.255	-1.96999	0.00145301	0.0480003	yes	down	1.12	2.13	1.15	0.34	0.47	0.29	1.46667	0.366667
gene-LOC103627433	LOC103627433	phenylalanine ammonia-lyase	0.412	-1.28018	0.0014726	0.0483963	yes	down	2.67	4.72	2.1	1.49	1.13	1.28	3.16333	1.3
gene-LOC541814	LOC541814	ribosome-inactivating protein	0.411	-1.28211	0.00148471	0.0486688	yes	down	22.52	47.69	39.46	10.63	12.2	21.8	36.5567	14.8767
gene-LOC100285127	LOC100285127	nucleoside transporter	0.44	-1.18421	0.00148911	0.0487502	yes	down	6.6	13.14	6.72	3.53	3.37	4.65	8.82	3.85
gene-LOC100280901	LOC100280901	metallothionein-like protein type 2	0.425	-1.2332	0.00149982	0.048975	yes	down	536.8	766.21	252.72	189.35	207.89	244.35	518.577	213.863
gene-LOC541978	LOC541978	transporter of mugineic acid2	0.319	-1.64632	0.00150765	0.0491675	yes	down	5.21	13.31	3.49	2.32	2.39	2.7	7.33667	2.47
gene-LOC100277571	LOC100277571	uncharacterized LOC100277571	0.4	-1.32185	0.00151691	0.0492895	yes	down	68.46	90.74	32.06	19.96	33.4	22.22	63.7533	25.1933
gene-LOC100277070	LOC100277070	uncharacterized LOC100277070	2.018	1.01319	0.00152266	0.0493411	yes	up	2.66	1.96	1.63	3.67	4.67	4.13	2.08333	4.15667
gene-lox10	lox10	linoleate 13S-lipoxygenase10	0.47	-1.09011	0.00153032	0.0494634	yes	down	42.9	55.79	22.52	18.28	18.38	20.19	40.4033	18.95
gene-LOC100273703	LOC100273703	outer plastidial membrane protein porin	3.015	1.59228	0.00153843	0.0495395	yes	up	2.7	0.87	2.82	7.88	7.18	4.14	2.13	6.4
gene-LOC103630677	LOC103630677	Putative regulator of chromosome condensation (RCC1) family protein, transcript variant X2	0.494	-1.01602	0.00155466	0.0499236	yes	down	2.2	2.1	2.44	0.89	1.55	0.87	2.24667	1.10333
gene-LOC103651005	LOC103651005	uncharacterized LOC103651005	0.461	-1.11566	0.00155963	0.0499236	yes	down	2.56	3.85	2.89	1.55	1.2	1.65	3.1	1.46667
CK0_24 vs T0_24
Gene_id	Gene name	Gene description	FC(T0_24/CK0_24)	Log2FC(T0_24/CK0_24)	Pvalue	Padjust	Significant	Regulate	CK0_24h1	CK0_24h2	CK0_24h3	T0_24h1	T0_24h2	T0_24h3	CK0_24	T0_24
gene-LOC100281766	LOC100281766	uncharacterized LOC100281766	2.245	1.16701	6.21174e-16	1.90825e-11	yes	up	126.48	99.73	134.67	268.8	306.33	243.88	120.293	273.003
gene-LOC103652724	LOC103652724	indolin-2-one monooxygenase-like	2.641	1.40101	1.11219e-10	1.70832e-06	yes	up	11.55	16.55	10.58	34.49	33.47	35.81	12.8933	34.59
gene-LOC100286044	LOC100286044	16.9 kDa class I heat shock protein 1	3.157	1.65863	4.18908e-10	4.28962e-06	yes	up	40.38	41.92	49.61	106.44	189.52	107.56	43.97	134.507
gene-LOC100273063	LOC100273063	putative cytochrome P450 superfamily protein	12.77	3.67467	7.32792e-10	5.62785e-06	yes	up	0.07	0.84	0.4	7.22	6.76	3.31	0.436667	5.76333
gene-LOC100284772	LOC100284772	22.0 kDa class IV heat shock protein	3.33	1.73565	4.62995e-09	2.84464e-05	yes	up	7.05	10.78	11.43	35.23	41.98	22.21	9.75333	33.14
gene-LOC100280576	LOC100280576	16.9 kDa class I heat shock protein 1	2.996	1.58292	1.08929e-08	5.57717e-05	yes	up	40.1	55.22	43.6	109.92	206.97	108.68	46.3067	141.857
gene-LOC541734	LOC541734	transcription factor MYB21	10.518	3.3948	5.14551e-07	0.00197588	yes	up	0.09	0.27	0.29	2.33	3.53	1.12	0.216667	2.32667
gene-LOC100285579	LOC100285579	uncharacterized LOC100285579, transcript variant X1	2.441	1.28756	6.4127e-07	0.00218887	yes	up	14.6	10.99	9.48	26.78	39.26	21.31	11.69	29.1167
gene-LOC103629487	LOC103629487	-	3.536	1.82204	1.68612e-06	0.00424253	yes	up	7.3	7.86	13.57	21.85	35.11	34.05	9.57667	30.3367
gene-LOC100279509	LOC100279509	uncharacterized LOC100279509	12.044	3.5903	1.8377e-06	0.00424253	yes	up	0	0.21	0.08	1.53	1.23	0.83	0.0966667	1.19667
gene-LOC103649807	LOC103649807	class I heat shock protein pseudogene	3.694	1.88519	2.45387e-06	0.00471144	yes	up	2.82	2.9	3.3	8.28	17.07	8.59	3.00667	11.3133
gene-LOC100384734	LOC100384734	proline-rich family protein	3.763	1.91178	3.56788e-06	0.00642706	yes	up	2.41	6.42	2.16	14.15	14.85	13.65	3.66333	14.2167
gene-LOC103638487	LOC103638487	heavy metal-associated isoprenylated plant protein 29, transcript variant X1	14.167	3.82442	3.76585e-06	0.00642706	yes	up	0.14	0.21	0.08	2.79	2.17	1.31	0.143333	2.09
gene-LOC103637788	LOC103637788	endoglucanase 16-like	2.061	1.04367	4.67147e-06	0.00706784	yes	up	3.91	3.09	4.66	7.12	9.31	8.69	3.88667	8.37333
gene-LOC100191786	LOC100191786	uncharacterized LOC100191786, transcript variant X1	2.07	1.04932	4.83153e-06	0.00706784	yes	up	13.58	18.67	20.9	35.34	57.1	31.07	17.7167	41.17
gene-LOC100285817	LOC100285817	early light-induced protein	2.361	1.23939	5.17871e-06	0.00709094	yes	up	20.86	12.23	12.49	31.37	47.37	29.78	15.1933	36.1733
gene-LOC100285056	LOC100285056	peroxidase 2	2.167	1.11591	5.30897e-06	0.00709094	yes	up	19.36	13.42	12.53	24.43	37.39	36.98	15.1033	32.9333
gene-LOC100282751	LOC100282751	uncharacterized LOC100282751	3.148	1.65427	5.76015e-06	0.00737299	yes	up	3.01	1.09	1.49	6.05	5.23	6.33	1.86333	5.87
gene-LOC100283318	LOC100283318	xyloglucan endotransglucosylase/hydrolase protein 15	2.696	1.43061	6.29367e-06	0.00749693	yes	up	24.46	8.35	13.25	38.63	39.06	47.66	15.3533	41.7833
gene-LOC542712	LOC542712	uncharacterized LOC542712	4.729	2.24146	6.34506e-06	0.00749693	yes	up	0.34	1.07	0.44	2.46	3.7	2.82	0.616667	2.99333
gene-LOC103652814	LOC103652814	barwin	0.474	-1.07611	7.10551e-06	0.00808449	yes	down	116.62	117.03	99	42.21	45.51	71.87	110.883	53.1967
gene-LOC100273776	LOC100273776	uncharacterized LOC100273776	11.818	3.56291	7.4541e-06	0.00817821	yes	up	0.27	0.48	0.33	10.97	12.85	0.33	0.36	8.05
gene-LOC100501369	LOC100501369	Fatty acyl-CoA reductase 1	8.16	3.02856	1.64496e-05	0.0165325	yes	up	0.03	0.31	0.11	1.42	1.29	1.11	0.15	1.27333
gene-LOC103637609	LOC103637609	Protein EXORDIUM-like 5	6.054	2.59796	1.66832e-05	0.0165325	yes	up	0.71	0.16	0.47	1.81	2.43	3.84	0.446667	2.69333
gene-LOC100274415	LOC100274415	chalcone synthase	3.467	1.7938	1.73005e-05	0.0166084	yes	up	2.14	4.72	2.76	9.96	6.78	17.38	3.20667	11.3733
gene-LOC100501446	LOC100501446	uncharacterized LOC100501446	2.003	1.00213	1.96937e-05	0.0172854	yes	up	28.84	17.11	20.51	46.57	39.51	48.35	22.1533	44.81
gene-LOC103643196	LOC103643196	fatty acyl-CoA reductase 1	12.193	3.60793	2.50834e-05	0.0202779	yes	up	0.31	2.73	0.87	19.36	18.29	12.18	1.30333	16.61
gene-LOC103643154	LOC103643154	patatin-like protein 2	0.379	-1.39883	2.64276e-05	0.0208168	yes	down	5.38	7.97	4.54	1.86	2.85	2.2	5.96333	2.30333
gene-LOC100502255	LOC100502255	bronze 2	4.129	2.04575	3.06818e-05	0.0235636	yes	up	0.84	2.52	1.05	7.53	4.1	7.17	1.47	6.26667
gene-LOC109942902	LOC109942902	ubiquitin carboxyl-terminal hydrolase MINDY-3-like	81.239	6.3441	3.21526e-05	0.0236518	yes	up	0	0	0	0.35	1.13	0.34	0	0.606667
gene-LOC100281846	LOC100281846	uncharacterized LOC100281846, transcript variant X1	13.626	3.76828	3.23365e-05	0.0236518	yes	up	0.19	2.74	1.55	24.48	18.15	21.57	1.49333	21.4
gene-LOC103643997	LOC103643997	protein LIFEGUARD 2	3.678	1.87886	3.37764e-05	0.0241305	yes	up	1.36	3.93	2.04	8.55	13.36	5.97	2.44333	9.29333
gene-LOC100276385	LOC100276385	uncharacterized LOC100276385	2.213	1.14586	3.70355e-05	0.0250802	yes	up	4.99	4.61	3.32	9.8	10.71	8.51	4.30667	9.67333
gene-LOC100277496	LOC100277496	uncharacterized LOC100277496	3.104	1.63412	3.72885e-05	0.0250802	yes	up	13.31	26.55	12.1	60.28	76.67	30.86	17.32	55.9367
gene-LOC100281894	LOC100281894	transferase	4.618	2.20729	4.5606e-05	0.0291878	yes	up	0.21	1.33	1.18	3.5	4.65	4.63	0.906667	4.26
gene-LOC100284404	LOC100284404	transferase	6.227	2.63846	4.77244e-05	0.0299203	yes	up	0.12	0.2	0.21	1.04	1.03	1.3	0.176667	1.12333
gene-LOC114818273	LOC114818273	geranylgeranyl diphosphate reductase pseudogene	32.777	5.0346	5.12527e-05	0.0309135	yes	up	0	0	0.22	1.82	1.32	2.69	0.0733333	1.94333
gene-LOC118476228	LOC118476228	probable galactinol--sucrose galactosyltransferase 2	65.1	6.02459	5.14214e-05	0.0309135	yes	up	0	0	0	1.88	2.39	2.3	0	2.19
gene-LOC118472282	LOC118472282	uncharacterized LOC118472282, transcript variant X1	0.238	-2.06877	5.23276e-05	0.0309135	yes	down	2.58	1.27	1.37	0.27	0.67	0.3	1.74	0.413333
gene-LOC103637645	LOC103637645	uncharacterized LOC103637645	0.174	-2.52456	6.07979e-05	0.0342342	yes	down	1.95	1.9	1.78	0.31	0.18	0.39	1.87667	0.293333
gene-LOC109940615	LOC109940615	probable mitochondrial adenine nucleotide transporter BTL3	63.103	5.97963	6.12916e-05	0.0342342	yes	up	0	0	0	1.79	1.77	1.48	0	1.68
gene-LOC100382244	LOC100382244	Amino acid permease 6	2.278	1.18753	7.54122e-05	0.0399425	yes	up	7.38	7.21	5.59	10.68	14.16	21.43	6.72667	15.4233
gene-LOC100280305	LOC100280305	uncharacterized LOC100280305, transcript variant X1	2.303	1.20366	8.84041e-05	0.0452629	yes	up	2.2	1.49	1.32	4.27	4.04	3.45	1.67	3.92
CK1_24 vs T1_24
Gene_id	Gene name	Gene description	FC(T1_24/CK1_24)	Log2FC(T1_24/CK1_24)	Pvalue	Padjust	Significant	Regulate	CK1_24h1	CK1_24h2	CK1_24h3	T1_24h1	T1_24h2	T1_24h3	CK1_24	T1_24
gene-LOC100280802	LOC100280802	uncharacterized LOC100280802	4.1	2.03566	9.07579e-16	2.181e-11	yes	up	29.1	37.41	21.88	115.22	105.82	106.24	29.4633	109.093
gene-LOC606483	LOC606483	phosphoenolpyruvate carboxylase kinase 1	6.754	2.75569	7.48914e-15	6.24174e-11	yes	up	18.96	13.69	12.11	128.37	61.01	84.06	14.92	91.1467
gene-LOC100286244	LOC100286244	TMV response-related protein	4.096	2.03432	7.79211e-15	6.24174e-11	yes	up	6.12	6.86	5.8	27.45	20.56	22.26	6.26	23.4233
gene-LOC103650125	LOC103650125	uncharacterized LOC103650125	4.007	2.00256	2.17444e-13	1.30635e-09	yes	up	16.24	25.73	14.99	74.26	63.5	71.4	18.9867	69.72
gene-LOC100281379	LOC100281379	uncharacterized LOC100281379	2.444	1.28947	4.56874e-13	2.19583e-09	yes	up	31.83	34.03	27.63	71.02	72.71	66.24	31.1633	69.99
gene-LOC100285817	LOC100285817	early light-induced protein	0.173	-2.52817	3.30071e-12	1.32199e-08	yes	down	25.84	19.83	36.42	3.81	3.09	6.19	27.3633	4.36333
gene-LOC100285361	LOC100285361	uncharacterized LOC100285361	4.443	2.15139	2.05659e-11	7.06026e-08	yes	up	2.5	1.9	1.94	10.24	7.25	8.19	2.11333	8.56
gene-LOC100277233	LOC100277233	uncharacterized LOC100277233	2.126	1.08832	6.59823e-11	1.98203e-07	yes	up	832.26	797.38	726.15	1634.73	1397.91	1555.49	785.263	1529.38
gene-LOC103648156	LOC103648156	uncharacterized LOC103648156, transcript variant X20	0.305	-1.71513	9.30728e-11	2.48515e-07	yes	down	9.32	11.41	8.53	1.86	3.18	2.56	9.75333	2.53333
gene-LOC103632927	LOC103632927	uncharacterized LOC103632927	7.118	2.83147	1.91314e-10	4.59747e-07	yes	up	4.55	2.62	7.67	34.65	41.48	20.5	4.94667	32.21
gene-LOC100384376	LOC100384376	uncharacterized LOC100384376	3.035	1.6017	3.09019e-10	6.75095e-07	yes	up	44.19	34.02	33.65	122.75	83.26	100.79	37.2867	102.267
gene-LOC107521951	LOC107521951	1-aminocyclopropane-1-carboxylate synthase1	3.327	1.73402	5.75323e-10	1.15213e-06	yes	up	4.5	4.94	5.92	10.8	16.71	20.34	5.12	15.95
gene-LOC100281871	LOC100281871	uncharacterized LOC100281871	2.962	1.56659	1.41937e-09	2.62375e-06	yes	up	5.29	4.67	3.83	12.8	12.6	13.38	4.59667	12.9267
gene-LOC100283130	LOC100283130	uncharacterized LOC100283130, transcript variant X1	5.607	2.48728	2.94763e-09	5.0021e-06	yes	up	0.91	0.89	0.68	4.32	2.73	5.84	0.826667	4.29667
gene-LOC100279456	LOC100279456	dormancy control protein - ribosome protein S24 pseudogene, transcript variant 1	0.224	-2.15941	3.26739e-09	5.0021e-06	yes	down	16.69	11.76	11.84	8.43	6.14	13.83	13.43	9.46667
gene-LOC100279180	LOC100279180	uncharacterized LOC100279180	2.93	1.5509	3.42531e-09	5.0021e-06	yes	up	574.71	620.31	441.1	1794.95	1201.96	1377.45	545.373	1458.12
gene-LOC100281688	LOC100281688	6-phosphofructokinase 2	3.329	1.73487	3.53858e-09	5.0021e-06	yes	up	34.47	22.33	19.72	93.57	68.4	69.24	25.5067	77.07
gene-LOC542321	LOC542321	light harvesting chlorophyll a/b binding protein 6	3.944	1.97972	4.55713e-09	6.08402e-06	yes	up	7.37	7.15	5.47	32.61	18.02	20.85	6.66333	23.8267
gene-LOC103650192	LOC103650192	DELLA protein SLN1-like	2.804	1.48749	5.17879e-09	6.55008e-06	yes	up	13.86	15.76	10.71	39.34	34.98	28.88	13.4433	34.4
gene-LOC100383210	LOC100383210	uncharacterized LOC100383210	3.187	1.67226	6.2243e-09	7.47881e-06	yes	up	27	22.03	21.61	74.91	44.89	85.6	23.5467	68.4667
gene-LOC100147737	LOC100147737	uncharacterized LOC100147737	5.446	2.44519	7.34181e-09	8.40148e-06	yes	up	3.19	3.51	1.6	19.77	10.12	12.15	2.76667	14.0133
gene-LOC100284744	LOC100284744	CBL-interacting serine/threonine-protein kinase 15	2.613	1.38544	9.77789e-09	1.06806e-05	yes	up	26.71	25.44	27.4	75.16	47.97	66.07	26.5167	63.0667
gene-LOC100381555	LOC100381555	uncharacterized LOC100381555	2.659	1.41064	1.19497e-08	1.24853e-05	yes	up	11.44	6.39	8.07	22.83	17.84	17.6	8.63333	19.4233
gene-LOC100279726	LOC100279726	Adagio protein 3	2.494	1.31835	1.50253e-08	1.50447e-05	yes	up	13.49	14.01	12.65	34.86	23.66	32.77	13.3833	30.43
gene-LOC100276859	LOC100276859	Protein CDI	2.669	1.41638	1.66093e-08	1.59656e-05	yes	up	89.32	91.1	73.45	251.1	202.28	163.95	84.6233	205.777
gene-LOC100274623	LOC100274623	uncharacterized LOC100274623	2.314	1.21055	1.95796e-08	1.80969e-05	yes	up	198.39	220.58	197.68	512.03	373.29	420.76	205.55	435.36
gene-LOC100286313	LOC100286313	uncharacterized LOC100286313	4.077	2.02758	3.41225e-08	3.03703e-05	yes	up	7.8	5.04	3.08	21.26	17.42	20.76	5.30667	19.8133
gene-LOC100284456	LOC100284456	uncharacterized LOC100284456	2.139	1.09661	4.17472e-08	3.45941e-05	yes	up	25.56	22.21	19.54	46.37	39.09	46.27	22.4367	43.91
gene-LOC103651653	LOC103651653	Protein NUCLEAR FUSION DEFECTIVE 4	3.883	1.95714	4.48726e-08	3.46764e-05	yes	up	59.72	45.22	36.87	234.88	132.85	118.26	47.27	161.997
gene-LOC100284387	LOC100284387	endochitinase PR4	2.546	1.34849	4.59893e-08	3.46764e-05	yes	up	25.79	22.46	19.19	61.62	43.83	51.26	22.48	52.2367
gene-LOC100285433	LOC100285433	AER	0.408	-1.29387	4.61755e-08	3.46764e-05	yes	down	8.5	8.74	10.55	3.19	3.05	4.18	9.26333	3.47333
gene-LOC100284705	LOC100284705	metal ion binding protein	4.499	2.16947	8.70431e-08	6.33859e-05	yes	up	14.87	9.93	9.36	71.5	30.68	36.63	11.3867	46.27
gene-LOC100279084	LOC100279084	uncharacterized LOC100279084	4.714	2.23702	9.75498e-08	6.89477e-05	yes	up	2.94	4.29	1.68	13.8	14.59	10.21	2.97	12.8667
gene-LOC103652184	LOC103652184	-	4.825	2.27043	1.13859e-07	7.79578e-05	yes	up	1.43	1.05	1.03	7.96	3.93	3.27	1.17	5.05333
gene-LOC100282881	LOC100282881	protein SUR2	2.797	1.48365	1.16786e-07	7.79578e-05	yes	up	20.78	21.93	16.9	63.38	49.6	38.74	19.87	50.5733
gene-LOC100275330	LOC100275330	uncharacterized LOC100275330	5.104	2.35173	1.32822e-07	8.62662e-05	yes	up	17.48	11.18	8.21	80.17	30.05	60.36	12.29	56.86
gene-LOC100191218	LOC100191218	uncharacterized LOC100191218	2.993	1.5817	1.5668e-07	9.65429e-05	yes	up	8.69	5.62	7.32	24.93	15.53	18.23	7.21	19.5633
gene-LOC100272958	LOC100272958	Plant viral-response family protein-like	8.284	3.05037	1.61004e-07	9.67273e-05	yes	up	5.95	3.67	2.19	53.88	14.16	19.05	3.93667	29.03
gene-LOC103633280	LOC103633280	probable mixed-linked glucan synthase 8, transcript variant X1	2.293	1.197	1.66156e-07	9.73874e-05	yes	up	6.13	6.08	4.75	13.31	11.18	10.78	5.65333	11.7567
gene-LOC100280443	LOC100280443	uncharacterized LOC100280443	0.346	-1.52992	2.56502e-07	0.000140618	yes	down	4.24	6.42	5.78	1.49	1.71	2.05	5.48	1.75
gene-LOC100384760	LOC100384760	uncharacterized LOC100384760	2.092	1.06458	2.56815e-07	0.000140618	yes	up	15.1	16.23	12.79	30.88	25.59	27.83	14.7067	28.1
gene-LOC100216912	LOC100216912	PRM5N superfamily protein, transcript variant X1	10.364	3.37354	2.57466e-07	0.000140618	yes	up	1.32	1.7	0.19	21.29	10.93	5.74	1.07	12.6533
gene-LOC103646803	LOC103646803	auxin-induced protein 15A	0.235	-2.08686	3.72225e-07	0.000198776	yes	down	3.28	5.92	3.57	0.74	1.15	0.9	4.25667	0.93
gene-LOC103649667	LOC103649667	cyanidin 3-O-rutinoside 5-O-glucosyltransferase-like	3.291	1.71846	3.86696e-07	0.000202015	yes	up	35.14	24.46	23.82	108.29	87.94	52.35	27.8067	82.86
gene-LOC100280158	LOC100280158	uncharacterized LOC100280158	2.469	1.30375	4.20535e-07	0.000215019	yes	up	19.67	24.69	18.7	57.81	45.13	39.07	21.02	47.3367
gene-LOC103626475	LOC103626475	uncharacterized LOC103626475	3.368	1.7517	4.72279e-07	0.000236445	yes	up	12.26	11.47	13.91	52.96	23.12	38.52	12.5467	38.2
gene-LOC100275056	LOC100275056	uncharacterized LOC100275056	2.987	1.57879	4.92148e-07	0.000241363	yes	up	8.39	10.64	9.36	33.68	20.59	22.92	9.46333	25.73
gene-LOC103639066	LOC103639066	premnaspirodiene oxygenase	5.959	2.57505	5.07206e-07	0.00024182	yes	up	0.18	0.25	0.27	1.38	1.03	1.47	0.233333	1.29333
gene-LOC100286356	LOC100286356	uncharacterized LOC100286356, transcript variant X1	2.402	1.26418	5.13206e-07	0.00024182	yes	up	169.53	140.58	134.44	402	259.46	310.62	148.183	324.027
gene-LOC103639558	LOC103639558	xyloglucan galactosyltransferase KATAMARI1 homolog	3.114	1.6389	6.62881e-07	0.00030056	yes	up	9.48	9.41	4.9	26.72	22.15	18.62	7.93	22.4967
gene-LOC100279570	LOC100279570	uncharacterized LOC100279570	2.474	1.30694	6.83807e-07	0.000303397	yes	up	29.28	29.31	23.68	78.07	55.25	51.68	27.4233	61.6667
gene-LOC103636453	LOC103636453	transcription factor DIVARICATA	3.319	1.73066	6.95353e-07	0.000303397	yes	up	5.19	6.78	3.21	18.44	13.64	13.86	5.06	15.3133
gene-LOC100382370	LOC100382370	uncharacterized LOC100382370	2.84	1.50575	7.07014e-07	0.000303397	yes	up	75.31	83.14	45.14	211.29	160.75	154.93	67.8633	175.657
gene-LOC103647690	LOC103647690	protein trichome birefringence-like 13, transcript variant X1	0.278	-1.84683	7.75235e-07	0.000326836	yes	down	9.08	6.67	4.24	1.61	2.01	1.54	6.66333	1.72
gene-LOC100384705	LOC100384705	uncharacterized LOC100384705	3.746	1.90517	8.10807e-07	0.00033297	yes	up	1.41	1.25	0.76	4.51	2.86	4.29	1.14	3.88667
gene-LOC103652493	LOC103652493	pyrophosphate--fructose 6-phosphate 1-phosphotransferase subunit alpha	2.114	1.07993	8.17496e-07	0.00033297	yes	up	34.45	28.32	25.9	60.19	47.38	59.82	29.5567	55.7967
gene-LOC118476419	LOC118476419	uncharacterized LOC118476419	0.168	-2.56994	8.88013e-07	0.000355664	yes	down	1.82	7.86	6.92	1.1	0.66	0.78	5.53333	0.846667
gene-LOC100284547	LOC100284547	uncharacterized LOC100284547	2.079	1.05619	9.04675e-07	0.000356397	yes	up	8.24	8.01	7.55	16.06	14.02	14.41	7.93333	14.83
gene-LOC100280461	LOC100280461	nucleic acid binding protein	2.996	1.58283	1.05989e-06	0.000407974	yes	up	67.76	55.43	33.75	175.24	115.68	136.48	52.3133	142.467
gene-LOC100286280	LOC100286280	uncharacterized LOC100286280	2.013	1.00951	1.08142e-06	0.000407974	yes	up	25.22	20.56	25.05	47.94	43.63	38.83	23.61	43.4667
gene-LOC100382682	LOC100382682	Protein kinase family protein with leucine-rich repeat domain	3.686	1.88221	1.08653e-06	0.000407974	yes	up	13.74	10.51	8.46	55.45	26.9	25.97	10.9033	36.1067
gene-LOC103627704	LOC103627704	uncharacterized LOC103627704	3.128	1.64545	1.17651e-06	0.000434964	yes	up	14.52	11.52	13.71	53.13	28.01	31.42	13.25	37.52
gene-LOC100273752	LOC100273752	uncharacterized LOC100273752	2.822	1.49693	1.20792e-06	0.000439812	yes	up	21.73	21.47	11.16	37.95	54.84	49.19	18.12	47.3267
gene-LOC100382223	LOC100382223	uncharacterized LOC100382223	0.321	-1.63975	1.22985e-06	0.000441114	yes	down	6.18	4.39	4.14	1.64	1.07	1.65	4.90333	1.45333
gene-LOC542278	LOC542278	nitrate reductase [NADH]-like	2.848	1.50993	1.25699e-06	0.000441862	yes	up	19.96	28.9	17.24	70.17	42.81	58.11	22.0333	57.03
gene-LOC103636185	LOC103636185	glutamate synthase 1 [NADH], chloroplastic, transcript variant X2	2.495	1.31897	1.28318e-06	0.000441862	yes	up	139.6	101.34	80.64	281.96	206.05	239.09	107.193	242.367
gene-LOC100303855	LOC100303855	uncharacterized LOC100303855	0.242	-2.04806	1.32113e-06	0.000447157	yes	down	5.33	6.5	5.39	0.72	1.85	1.34	5.74	1.30333
gene-LOC103636095	LOC103636095	uncharacterized LOC103636095	3.157	1.65864	1.40525e-06	0.000469022	yes	up	0.83	0.98	1.03	2.82	2.82	2.59	0.946667	2.74333
gene-LOC100283147	LOC100283147	tyrosine specific protein phosphatase family protein	2.501	1.32244	1.49023e-06	0.00049057	yes	up	4.56	3.83	3.67	10.56	8.28	8.68	4.02	9.17333
gene-LOC100275437	LOC100275437	uncharacterized LOC100275437	2.388	1.25563	1.53892e-06	0.000499753	yes	up	6.26	6.11	5.17	11.78	13.79	13.11	5.84667	12.8933
gene-LOC100284346	LOC100284346	uncharacterized LOC100284346	2.773	1.47136	1.98835e-06	0.00062871	yes	up	15.57	12.87	13.48	41.99	22.98	41.11	13.9733	35.36
gene-LOC103627498	LOC103627498	ethylene-responsive transcription factor 2	3.076	1.62115	2.17745e-06	0.000679562	yes	up	4.4	3.92	3.45	14.89	7.77	10.14	3.92333	10.9333
gene-LOC100382115	LOC100382115	uncharacterized LOC100382115	9.401	3.23277	2.2927e-06	0.000706358	yes	up	0.14	0.69	0.2	3.72	2.57	2.67	0.343333	2.98667
gene-LOC100277000	LOC100277000	uncharacterized LOC100277000	2.567	1.35988	2.35921e-06	0.000717648	yes	up	10.67	7.33	6.84	22.73	15.98	19.39	8.28	19.3667
gene-LOC100274353	LOC100274353	uncharacterized LOC100274353	5.963	2.57605	2.61135e-06	0.000784416	yes	up	4.42	2.61	2.78	30.94	11.44	9.94	3.27	17.44
gene-LOC100273561	LOC100273561	uncharacterized LOC100273561	2.244	1.16637	2.74048e-06	0.000813044	yes	up	48.3	47.02	36.03	109.05	77.69	81.87	43.7833	89.5367
gene-LOC100501598	LOC100501598	uncharacterized LOC100501598	2.74	1.4544	2.81254e-06	0.000824246	yes	up	1.82	1.1	1.39	4.13	3.14	3.46	1.43667	3.57667
gene-LOC100274815	LOC100274815	uncharacterized LOC100274815	3.039	1.60369	3.21182e-06	0.000918847	yes	up	3.42	2.99	2.57	11.43	7.06	6.23	2.99333	8.24
gene-LOC103646871	LOC103646871	acyl transferase 15	0.102	-3.28858	3.59975e-06	0.00100588	yes	down	3.14	1.07	1.68	0.28	0.09	0.17	1.96333	0.18
gene-LOC100303807	LOC100303807	uncharacterized LOC100303807	3.481	1.79965	3.81745e-06	0.00105445	yes	up	16.68	18.5	17.17	76.39	27.94	60.97	17.45	55.1
gene-LOC100281361	LOC100281361	HLS1	2.538	1.34382	4.54561e-06	0.00121611	yes	up	15.2	20.39	15.67	48.73	28.27	40.75	17.0867	39.25
gene-LOC103629220	LOC103629220	cardiolipin synthase (CMP-forming), mitochondrial-like	0.047	-4.40004	4.55454e-06	0.00121611	yes	down	0.17	5.08	8.85	0.19	0.12	0.17	4.7	0.16
gene-LOC100274167	LOC100274167	putative RING zinc finger domain superfamily protein	2.038	1.02692	4.75774e-06	0.00124275	yes	up	18.57	18.69	15.63	38.21	29.68	30.49	17.63	32.7933
gene-LOC100278201	LOC100278201	uncharacterized LOC100278201	3.119	1.64105	5.01365e-06	0.0012842	yes	up	8.63	5.94	7.11	28.4	17.76	15.12	7.22667	20.4267
gene-LOC100284467	LOC100284467	uncharacterized LOC100284467	3.292	1.71892	5.02329e-06	0.0012842	yes	up	3.14	4.34	3.77	14.94	6.65	12.01	3.75	11.2
gene-LOC103654125	LOC103654125	cinnamoyl-CoA reductase 1	4.673	2.22445	5.18799e-06	0.00131234	yes	up	332.07	180.73	216.25	1784.75	735.86	516.63	243.017	1012.41
gene-LOC100280987	LOC100280987	uncharacterized LOC100280987	4.092	2.0328	5.66431e-06	0.00141791	yes	up	2.09	1.37	1.87	9.73	5.76	4.16	1.77667	6.55
gene-LOC100284979	LOC100284979	uncharacterized LOC100284979	4.246	2.08615	5.78577e-06	0.00143338	yes	up	4.16	3.15	2.55	18.59	8.46	10.87	3.28667	12.64
gene-LOC103642146	LOC103642146	uncharacterized LOC103642146	2.138	1.0965	5.97044e-06	0.00144924	yes	up	57.25	57.36	50.86	107.74	82.33	136.6	55.1567	108.89
gene-LOC100282142	LOC100282142	elicitor-responsive protein 1	2.094	1.06632	6.00799e-06	0.00144924	yes	up	38.93	27.36	26	60.48	62.05	55.31	30.7633	59.28
gene-LOC103638839	LOC103638839	-	2.51	1.32766	6.03072e-06	0.00144924	yes	up	1.9	2.08	2.21	4.92	4.71	4.61	2.06333	4.74667
gene-LOC103625828	LOC103625828	PIF transcription factor pseudogene	3.471	1.7954	6.27883e-06	0.00148822	yes	up	7.82	7.75	8.58	40.25	16.51	18.39	8.05	25.05
gene-LOC100280957	LOC100280957	drought-induced protein 1	3.497	1.80624	6.31679e-06	0.00148822	yes	up	44.99	26.47	26.6	154.86	70.3	84.38	32.6867	103.18
gene-LOC100384360	LOC100384360	uncharacterized LOC100384360	2.088	1.06208	6.59259e-06	0.00153812	yes	up	8.8	8.88	6.4	16.09	13.99	17.68	8.02667	15.92
gene-LOC100274790	LOC100274790	uncharacterized LOC100274790	2.068	1.04836	7.07026e-06	0.00163371	yes	up	72.86	65.84	69.66	152.51	103.32	139.31	69.4533	131.713
gene-LOC103641249	LOC103641249	indole-2-monooxygenase-like	0.388	-1.36652	7.57353e-06	0.00173333	yes	down	4.54	7.2	5.29	1.71	2.35	2.05	5.67667	2.03667
gene-LOC100281815	LOC100281815	uncharacterized LOC100281815	2.732	1.44993	7.82063e-06	0.001773	yes	up	6.82	5.43	6.24	20.34	12.72	12.8	6.16333	15.2867
gene-LOC100273049	LOC100273049	uncharacterized LOC100273049	2.288	1.19434	8.07581e-06	0.00181374	yes	up	9.74	9.48	6.85	20.71	15.34	18.7	8.69	18.25
gene-LOC100383482	LOC100383482	uncharacterized LOC100383482	3.369	1.75213	8.23258e-06	0.00183183	yes	up	65.93	54.55	29.29	201.17	160.36	95.03	49.9233	152.187
gene-LOC542583	LOC542583	glyceraldehyde-3-phosphate deHaseN1	2.019	1.01354	8.52146e-06	0.00187871	yes	up	67.65	63.93	50.04	126.02	114.41	94.04	60.54	111.49
gene-LOC100274947	LOC100274947	uncharacterized LOC100274947	2.183	1.1262	9.33359e-06	0.00203905	yes	up	19.24	33.31	26.05	48.74	57.93	51.59	26.2	52.7533
gene-lox2	lox2	linoleate 9S-lipoxygenase2	0.29	-1.78549	9.56113e-06	0.00206994	yes	down	29.71	35.04	55.58	5.87	9.49	17.09	40.11	10.8167
gene-LOC100281622	LOC100281622	uncharacterized LOC100281622	2.32	1.21442	9.96135e-06	0.00213733	yes	up	356.08	209.61	290.7	692.57	483.09	641.03	285.463	605.563
gene-LOC100273092	LOC100273092	uncharacterized LOC100273092	2.094	1.06594	1.00724e-05	0.00214204	yes	up	156.34	210.83	128.09	314.83	344.48	293.66	165.087	317.657
gene-LOC100274230	LOC100274230	uncharacterized LOC100274230	2.102	1.0718	1.01736e-05	0.00214458	yes	up	13.52	13.52	11.78	29.85	21.03	23.45	12.94	24.7767
gene-LOC118474807	LOC118474807	28S ribosomal RNA	0.419	-1.25475	1.08862e-05	0.00227483	yes	down	4.9	6.96	4.99	1.6	2.75	2.18	5.61667	2.17667
gene-LOC100277671	LOC100277671	Regulator of Vps4 activity in the MVB pathway protein	2.662	1.41241	1.16501e-05	0.00241349	yes	up	2.6	3.16	3.03	9.1	6.21	5.96	2.93	7.09
gene-LOC100281698	LOC100281698	cytokinin-O-glucosyltransferase 3	2.261	1.17712	1.21237e-05	0.00249013	yes	up	17.68	16.27	14.55	42.18	26.71	28.49	16.1667	32.46
gene-LOC100272417	LOC100272417	uncharacterized LOC100272417	0.266	-1.91027	1.22661e-05	0.00249803	yes	down	4.17	3.16	4.15	0.62	1.28	0.94	3.82667	0.946667
gene-LOC100280983	LOC100280983	CCCH transcription factor	2.382	1.25233	1.281e-05	0.00257442	yes	up	94.79	75.05	66.76	216.89	126.96	168.16	78.8667	170.67
gene-LOC100383525	LOC100383525	putative DUF869 domain containing family protein, transcript variant X2	2.032	1.0228	1.35167e-05	0.00268446	yes	up	43.31	40.94	38.78	92.84	73.97	60.75	41.01	75.8533
gene-LOC100284736	LOC100284736	xyloglucan endotransglucosylase/hydrolase protein 23	0.252	-1.98882	1.39988e-05	0.00275742	yes	down	20.44	50.76	35.9	5.48	13.77	5.88	35.7	8.37667
gene-LOC100275132	LOC100275132	DUF241 domain protein	3.545	1.82594	1.4174e-05	0.00276923	yes	up	12.48	32.52	11.76	61.02	69.42	55.29	18.92	61.91
gene-LOC103633148	LOC103633148	probable inactive poly [ADP-ribose] polymerase SRO3	2.862	1.51717	1.43645e-05	0.00278382	yes	up	18.99	18.29	14.25	65.28	34.68	33.09	17.1767	44.35
gene-LOC103642046	LOC103642046	ethylene-responsive transcription factor 4-like	2.817	1.49421	1.47588e-05	0.00283736	yes	up	9.27	16.75	11.54	41.6	25.42	29.23	12.52	32.0833
gene-LOC100278020	LOC100278020	uncharacterized LOC100278020	2.409	1.26864	1.58747e-05	0.00302766	yes	up	72.56	95.32	83.1	226.52	124.61	168.79	83.66	173.307
gene-LOC103643223	LOC103643223	myb-related protein Zm38	2.967	1.56888	1.60353e-05	0.00303421	yes	up	13.31	9.06	9.45	35.88	16.36	33.6	10.6067	28.6133
gene-LOC100382154	LOC100382154	uncharacterized LOC100382154	3.982	1.99359	1.6699e-05	0.00313511	yes	up	5.61	3.4	2.83	19.42	9.64	13.6	3.94667	14.22
gene-LOC100501780	LOC100501780	uncharacterized LOC100501780	2.489	1.31557	1.69531e-05	0.00315814	yes	up	9.93	5.34	8.24	16.1	15.75	22.16	7.83667	18.0033
gene-LOC103640518	LOC103640518	-	3.698	1.88667	1.72097e-05	0.00318128	yes	up	1.16	0.71	0.65	3.64	2.55	2.21	0.84	2.8
gene-LOC100280582	LOC100280582	uncharacterized LOC100280582	2.279	1.18839	1.7736e-05	0.00325355	yes	up	43.72	76.41	49.88	128.06	105.4	122.16	56.67	118.54
gene-LOC103654362	LOC103654362	-	7.007	2.8089	2.10492e-05	0.00380326	yes	up	0.24	1.18	0.29	4.68	2.45	3.68	0.57	3.60333
gene-LOC103652531	LOC103652531	ABC transporter B family member 9	2.68	1.42209	2.255e-05	0.00404402	yes	up	41.24	30.76	27.41	113.4	65.38	59.74	33.1367	79.5067
gene-LOC100192478	LOC100192478	uncharacterized LOC100192478, transcript variant 2	2.411	1.2697	2.46482e-05	0.00434661	yes	up	32.54	19.58	19.65	64.67	45.96	46.22	23.9233	52.2833
gene-LOC100277728	LOC100277728	PLATZ transcription factor	2.175	1.1207	2.47799e-05	0.00434661	yes	up	16.78	13.62	11.89	32.43	21.63	29.68	14.0967	27.9133
gene-gpm925	gpm925	ZIM motif family protein	3.863	1.94979	2.53315e-05	0.00438632	yes	up	2.34	1.87	1.67	10	4.35	6.37	1.96	6.90667
gene-LOC100281303	LOC100281303	uncharacterized LOC100281303	2.219	1.1497	2.53713e-05	0.00438632	yes	up	112.7	77.94	80.85	229.11	153.17	164.21	90.4967	182.163
gene-LOC100280120	LOC100280120	Aspartyl protease APCB1	2.988	1.57936	2.73184e-05	0.00465594	yes	up	15.23	8.82	9.44	43.35	21.61	24.81	11.1633	29.9233
gene-LOC103643082	LOC103643082	uncharacterized LOC103643082	0.012	-6.36139	2.77332e-05	0.00469336	yes	down	1.59	2.4	0.06	0	0	0.05	1.35	0.0166667
gene-LOC100279536	LOC100279536	putative cytochrome P450 superfamily protein	2.951	1.56098	2.99619e-05	0.00503506	yes	up	1.6	1.58	1.52	5.8	3.55	3.17	1.56667	4.17333
gene-LOC100192691	LOC100192691	Remorin family protein	2.278	1.18802	3.14955e-05	0.00525604	yes	up	33.09	19.48	20.38	51.58	40.97	59.59	24.3167	50.7133
gene-LOC100275201	LOC100275201	uncharacterized LOC100275201	2.351	1.23356	3.38193e-05	0.00556651	yes	up	29.46	21.9	20.16	63.65	42.78	47.66	23.84	51.3633
gene-LOC109946093	LOC109946093	uncharacterized mitochondrial protein AtMg00810-like	2.222	1.15175	3.45384e-05	0.0056462	yes	up	5.95	4.08	3.91	11.08	7.41	9.65	4.64667	9.38
gene-LOC109942441	LOC109942441	uncharacterized protein At3g28850	2.302	1.20283	3.58606e-05	0.00582274	yes	up	6.5	3.8	4.04	10.31	8.39	11.45	4.78	10.05
gene-LOC103626730	LOC103626730	PLATZ transcription factor family protein, transcript variant X1	0.351	-1.50916	3.70895e-05	0.00598187	yes	down	15.34	12.69	17.31	2.5	5.91	6.54	15.1133	4.98333
gene-LOC103642102	LOC103642102	uncharacterized LOC103642102	0.325	-1.62294	3.82126e-05	0.00612191	yes	down	8.99	13.77	12.93	2.16	5.4	3.26	11.8967	3.60667
gene-LOC103641821	LOC103641821	calmodulin-binding receptor-like cytoplasmic kinase 3, transcript variant X1	2.03	1.02127	3.91668e-05	0.0062069	yes	up	39.03	33.17	29.7	76.1	54.08	56.39	33.9667	62.19
gene-LOC100277204	LOC100277204	uncharacterized LOC100277204	2.371	1.24533	3.95229e-05	0.00620767	yes	up	51.6	74.31	45.34	153.54	100.27	117.25	57.0833	123.687
gene-LOC100277767	LOC100277767	uncharacterized LOC100277767	4.58	2.19546	4.00069e-05	0.00624289	yes	up	2.77	1.45	1.61	13.09	7.13	3.71	1.94333	7.97667
gene-LOC103646011	LOC103646011	E3 ubiquitin-protein ligase PUB23	2.967	1.56879	4.07562e-05	0.0063188	yes	up	5.93	4.57	4.06	17.54	7.53	14.01	4.85333	13.0267
gene-LOC100276360	LOC100276360	uncharacterized LOC100276360	3.237	1.69476	4.14592e-05	0.00638658	yes	up	1.49	0.72	1.08	3.57	3.4	2.76	1.09667	3.24333
gene-LOC100283024	LOC100283024	uncharacterized LOC100283024	2.302	1.20314	4.36754e-05	0.00668512	yes	up	4.36	4.3	3.06	9.78	6.61	8.19	3.90667	8.19333
gene-LOC103637666	LOC103637666	homeobox-leucine zipper protein HOX1-like	2.586	1.37074	4.39586e-05	0.00668589	yes	up	9.48	4.81	4.73	16.63	14.45	13.68	6.34	14.92
gene-LOC100280776	LOC100280776	subtilisin-chymotrypsin inhibitor CI-1C	4.182	2.06408	4.53032e-05	0.00684706	yes	up	35.29	12.6	30.61	139.97	55.62	108.86	26.1667	101.483
gene-LOC100281339	LOC100281339	uncharacterized LOC100281339, transcript variant X1	2.492	1.31739	4.64225e-05	0.00692907	yes	up	63.86	35.18	39.73	136.16	83.58	95.01	46.2567	104.917
gene-LOC100126364	LOC100126364	zein protein-body ER membrane protein	2.911	1.54165	4.88312e-05	0.00713969	yes	up	3.24	3.22	2.23	10.3	7.55	5.11	2.89667	7.65333
gene-LOC100502540	LOC100502540	ABRE binding protein	4.679	2.22632	4.94783e-05	0.00713969	yes	up	19.84	4.5	9.31	72.29	36.91	31.61	11.2167	46.9367
gene-LOC100285975	LOC100285975	uncharacterized LOC100285975	2.007	1.00504	5.30542e-05	0.00754406	yes	up	14.75	12.01	8.47	21.4	21.22	21.18	11.7433	21.2667
gene-LOC103644178	LOC103644178	uncharacterized LOC103644178	2.01	1.00702	5.36958e-05	0.00759037	yes	up	18.81	13.19	14.48	31.25	22.36	31.54	15.4933	28.3833
gene-LOC100276522	LOC100276522	uncharacterized LOC100276522	2.554	1.35259	5.59773e-05	0.00786662	yes	up	32.65	22.98	20.86	81.82	43.78	52.02	25.4967	59.2067
gene-LOC100284908	LOC100284908	C2 domain containing protein, transcript variant X1	2.263	1.17793	5.63199e-05	0.00786874	yes	up	26.88	26.25	25.1	72.7	46.86	40.37	26.0767	53.31
gene-LOC109943658	LOC109943658	ethylene-responsive transcription factor 5	0.27	-1.88992	6.22378e-05	0.00859562	yes	down	2.76	4.63	4.18	0.59	1.36	0.96	3.85667	0.97
gene-LOC103635470	LOC103635470	uncharacterized LOC103635470	2.665	1.41427	6.4231e-05	0.0088202	yes	up	3.68	4.69	2.89	11.95	7.16	8.14	3.75333	9.08333
gene-LOC103647538	LOC103647538	zinc finger A20 and AN1 domain-containing stress-associated protein 1-like	2.365	1.24168	6.54864e-05	0.00889099	yes	up	138.04	104.54	121.3	356.5	185.13	237.74	121.293	259.79
gene-LOC100283110	LOC100283110	profilin A	0.189	-2.40478	6.61929e-05	0.00893641	yes	down	6.79	21.73	25.18	1.1	3.62	4.51	17.9	3.07667
gene-LOC103626019	LOC103626019	protein P21	3.804	1.92739	6.77929e-05	0.00910129	yes	up	3.47	3.92	3.61	10.37	22.17	6.15	3.66667	12.8967
gene-LOC103625761	LOC103625761	protein phosphatase 2C 35	2.074	1.05213	7.08397e-05	0.00945749	yes	up	4.17	4.02	3.77	9.32	6.39	6.81	3.98667	7.50667
gene-sfp2	sfp2	sulfate transporter2	3.194	1.67527	7.22388e-05	0.0095383	yes	up	0.92	0.61	1.06	3.46	1.9	2.09	0.863333	2.48333
gene-LOC103634750	LOC103634750	neurofilament heavy polypeptide	3.243	1.69714	7.28886e-05	0.00957151	yes	up	22.47	14.78	18.02	87.64	30.7	42.14	18.4233	53.4933
gene-LOC100280283	LOC100280283	Glycerol-3-phosphate acyltransferase 5	2.669	1.41618	7.34747e-05	0.00959604	yes	up	1.03	1.21	0.78	2.5	1.93	2.33	1.00667	2.25333
gene-LOC542364	LOC542364	alcohol dehydrogenase 2	3.091	1.62798	7.40938e-05	0.00962458	yes	up	1666.69	862.37	820.54	4602.41	2136.02	2571.24	1116.53	3103.22
gene-LOC103632018	LOC103632018	uncharacterized LOC103632018, transcript variant X1	0.009	-6.84113	7.98405e-05	0.0101189	yes	down	1.38	4.47	0.04	0.04	0	0	1.96333	0.0133333
gene-LOC100283318	LOC100283318	xyloglucan endotransglucosylase/hydrolase protein 15	0.322	-1.63654	8.1192e-05	0.0101189	yes	down	14.04	28.98	18.01	3.09	8.76	6.72	20.3433	6.19
gene-LOC103646628	LOC103646628	pathogenesis-related protein PR-1 type	0.345	-1.53637	8.12679e-05	0.0101189	yes	down	1.84	2.43	2.13	0.61	0.58	0.83	2.13333	0.673333
gene-LOC100284433	LOC100284433	uncharacterized LOC100284433	2.443	1.28878	8.38265e-05	0.0103304	yes	up	3.95	2.94	4.26	9.72	8.02	7.17	3.71667	8.30333
gene-LOC100502438	LOC100502438	alpha/beta-Hydrolases superfamily protein	3.614	1.85379	8.53266e-05	0.0104085	yes	up	7.43	5.38	7.17	37.59	13.13	13.78	6.66	21.5
gene-LOC100382754	LOC100382754	uncharacterized LOC100382754	2.226	1.15426	8.58851e-05	0.0104238	yes	up	8.95	11.56	6.71	21.91	16.71	16.63	9.07333	18.4167
gene-LOC103639524	LOC103639524	uncharacterized LOC103639524	2.199	1.13683	8.88366e-05	0.0107278	yes	up	45.38	43.24	32.62	102.98	61.73	77.96	40.4133	80.89
gene-LOC103652755	LOC103652755	glutamate synthase 1 [NADH], chloroplastic-like	3.123	1.64277	9.23569e-05	0.0110576	yes	up	2.1	1.49	1.09	4.6	4.4	4.25	1.56	4.41667
gene-LOC541919	LOC541919	pyruvate decarboxylase 3	2.108	1.07555	9.24881e-05	0.0110576	yes	up	1846.65	1309.04	1239.74	3504.46	2324.16	2528.6	1465.14	2785.74
gene-LOC103631056	LOC103631056	B3 domain-containing protein Os03g0120900	2.741	1.45479	9.63906e-05	0.0113547	yes	up	3.29	2.3	2.94	10.15	4.86	6.06	2.84333	7.02333
gene-LOC100279230	LOC100279230	Potassium channel SKOR	4.65	2.2173	0.000101495	0.0117828	yes	up	4.76	1.97	2.78	22.78	4.78	11.72	3.17	13.0933
gene-LOC100280933	LOC100280933	subtilisin-chymotrypsin inhibitor CI-1B	2.183	1.12618	0.000102568	0.01185	yes	up	745.44	528.38	610.23	1617.69	980.4	1173.93	628.017	1257.34
gene-LOC103653478	LOC103653478	chorismate mutase 2, cytosolic-like	3.605	1.85007	0.000109003	0.0124892	yes	up	11.27	6.33	6.5	42.22	13.69	22.07	8.03333	25.9933
gene-LOC103646024	LOC103646024	histone H4	0.348	-1.522	0.000109139	0.0124892	yes	down	24.93	25.82	40.08	4.92	11.51	13.34	30.2767	9.92333
gene-LOC100191835	LOC100191835	uncharacterized LOC100191835, transcript variant X6	2.314	1.21038	0.000109879	0.0125143	yes	up	14.55	10.89	10.73	34.09	21.58	19.48	12.0567	25.05
gene-LOC100280599	LOC100280599	S-ribonuclease binding protein SBP1, transcript variant 1	2.76	1.46473	0.000111173	0.0126019	yes	up	10.12	5.02	6.11	23.35	13.22	15.52	7.08333	17.3633
gene-LOC103635873	LOC103635873	heat stress transcription factor A-4d	3.777	1.91741	0.000112995	0.0126887	yes	up	1.08	0.64	0.76	4.57	1.99	1.75	0.826667	2.77
gene-LOC100382510	LOC100382510	putative RING zinc finger and VWF domain family protein, transcript variant X1	2.63	1.39534	0.000115564	0.0128538	yes	up	16.78	8.74	10.45	41.21	21.23	22.73	11.99	28.39
gene-LOC103633229	LOC103633229	uncharacterized LOC103633229	3.314	1.7284	0.00011607	0.0128538	yes	up	3.36	1.94	3.89	13	7.09	7.5	3.06333	9.19667
gene-LOC100276210	LOC100276210	uncharacterized LOC100276210	2.121	1.08472	0.000118369	0.0129886	yes	up	19.08	18.97	15.72	44.67	28.51	30.52	17.9233	34.5667
gene-LOC103627762	LOC103627762	uncharacterized LOC103627762	2.313	1.21002	0.000119018	0.0129992	yes	up	8.69	8.17	4.87	15.61	18.37	12.08	7.24333	15.3533
gene-LOC100193393	LOC100193393	uncharacterized LOC100193393	2.051	1.03627	0.000119547	0.0129992	yes	up	150.59	94.24	95.32	250.11	183.7	203.79	113.383	212.533
gene-LOC103634152	LOC103634152	serine/threonine-protein kinase	2.191	1.1313	0.000120705	0.013066	yes	up	6.93	8.05	6.45	17.95	10.34	14.36	7.14333	14.2167
gene-LOC100281794	LOC100281794	VQ motif family protein	2.114	1.08	0.000124812	0.0133199	yes	up	31.92	20.38	28.88	61.28	40.96	53.82	27.06	52.02
gene-LOC100280445	LOC100280445	indole-3-acetic acid amido synthetase	2.382	1.25192	0.000124857	0.0133199	yes	up	13.12	14.51	6.95	28.1	21.43	25.73	11.5267	25.0867
gene-LOC103650929	LOC103650929	receptor protein-tyrosine kinase CEPR2, transcript variant X2	2.847	1.50935	0.000124938	0.0133199	yes	up	14.36	15.78	8.6	44.27	18.87	36.46	12.9133	33.2
gene-LOC100281215	LOC100281215	phospholipase A2, group IVB	2.3	1.20194	0.000125267	0.0133199	yes	up	22.7	18.79	14.1	51	30.5	34.4	18.53	38.6333
gene-LOC103651619	LOC103651619	delta(8)-fatty-acid desaturase 2	4.525	2.17802	0.000127706	0.0135194	yes	up	0.43	0.27	0.38	2.02	1.24	1.17	0.36	1.47667
gene-LOC100274739	LOC100274739	uncharacterized LOC100274739	0.23	-2.12233	0.000133216	0.0140408	yes	down	7.27	10.15	9.08	0.53	1.82	3.38	8.83333	1.91
gene-LOC100273701	LOC100273701	uncharacterized LOC100273701, transcript variant X1	0.379	-1.40095	0.000134212	0.0140841	yes	down	1.4	1.15	3.07	0.67	0.54	0.64	1.87333	0.616667
gene-LOC107521947	LOC107521947	gibberellin 20 oxidase 4	3.054	1.61053	0.000136011	0.0140883	yes	up	1.89	1.5	0.79	4.59	3.44	3.59	1.39333	3.87333
gene-LOC103648074	LOC103648074	wall-associated receptor kinase 3, transcript variant X2	2.029	1.0207	0.000137183	0.0141487	yes	up	7.02	3.99	5.07	11.24	8.73	10.59	5.36	10.1867
gene-LOC100284829	LOC100284829	serine/threonine-protein kinase receptor	3.24	1.69621	0.000139937	0.0143224	yes	up	21.65	8.38	10.71	57.98	27.06	34.01	13.58	39.6833
gene-LOC100275925	LOC100275925	uncharacterized LOC100275925	2.616	1.38759	0.000140601	0.0143224	yes	up	26.36	12.97	18.81	62.26	35.66	39.73	19.38	45.8833
gene-LOC100281288	LOC100281288	uncharacterized LOC100281288	2.19	1.13086	0.000140655	0.0143224	yes	up	31.06	26.1	24.58	72.45	40.07	49.58	27.2467	54.0333
gene-LOC103633167	LOC103633167	G-type lectin S-receptor-like serine/threonine-protein kinase At2g19130	2.518	1.33204	0.000143406	0.0144798	yes	up	3.28	3.37	2.95	10.45	6.22	5.15	3.2	7.27333
gene-LOC100304375	LOC100304375	uncharacterized LOC100304375	2.511	1.32842	0.000144657	0.014545	yes	up	3.15	2.08	2.04	6.86	3.78	5.94	2.42333	5.52667
gene-LOC100282471	LOC100282471	pnFL-2	2.243	1.16558	0.000147563	0.014714	yes	up	141.18	97.89	82.74	279.9	178.3	197.13	107.27	218.443
gene-LOC100281487	LOC100281487	uncharacterized LOC100281487	3.252	1.70137	0.000148853	0.0147814	yes	up	1.21	0.42	0.65	2.6	2.18	1.96	0.76	2.24667
gene-LOC103637126	LOC103637126	transcription factor DIVARICATA	2.214	1.14644	0.000151267	0.0149592	yes	up	2.4	2.52	2	5.4	4.23	4.26	2.30667	4.63
gene-LOC103654342	LOC103654342	uncharacterized LOC103654342	2.595	1.37585	0.000155884	0.0152677	yes	up	4.33	2.51	2.63	8.23	5.49	8.71	3.15667	7.47667
gene-LOC100275200	LOC100275200	uncharacterized LOC100275200	2.029	1.02108	0.000156856	0.0152677	yes	up	73.38	60.2	58.01	149.53	93.31	111.4	63.8633	118.08
gene-LOC100501794	LOC100501794	Major facilitator superfamily protein, transcript variant X1	2.195	1.13418	0.000157269	0.0152677	yes	up	358.19	229.37	212.17	671.4	468.48	459.49	266.577	533.123
gene-LOC103637788	LOC103637788	endoglucanase 16-like	0.439	-1.18855	0.000157563	0.0152677	yes	down	5.41	7.77	8.61	1.81	3.6	2.92	7.26333	2.77667
gene-LOC103650960	LOC103650960	ethylene-responsive transcription factor ERF115	2.807	1.48925	0.000162509	0.0155559	yes	up	12.17	13.16	14.05	52.49	25.69	21.23	13.1267	33.1367
gene-LOC103642212	LOC103642212	NDR1/HIN1-like protein 2	2.041	1.02911	0.000163126	0.0155559	yes	up	54.07	43.96	34.44	100.3	73.72	71.96	44.1567	81.9933
gene-LOC100277970	LOC100277970	uncharacterized LOC100277970	3.296	1.72058	0.000167148	0.0158765	yes	up	12.25	12.89	9.7	57.49	18.58	25.9	11.6133	33.99
gene-LOC103651121	LOC103651121	polyphenol oxidase, chloroplastic	0.314	-1.66911	0.00017278	0.0162826	yes	down	16.75	31.37	30.73	3.36	7.96	11.87	26.2833	7.73
gene-LOC103633392	LOC103633392	probable LRR receptor-like serine/threonine-protein kinase At1g74360	3.393	1.76248	0.000174153	0.016348	yes	up	2.55	1.21	1.13	7.33	2.89	4.68	1.63	4.96667
gene-LOC100279711	LOC100279711	Lipid phosphate phosphatase delta	2.139	1.09676	0.000179622	0.0166921	yes	up	81.07	64.02	59.82	176.6	103.5	116.75	68.3033	132.283
gene-LOC103648032	LOC103648032	probable indole-3-acetic acid-amido synthetase GH3.13, transcript variant X7	0.339	-1.56244	0.000179821	0.0166921	yes	down	0.97	0.84	1.41	0.23	0.4	0.4	1.07333	0.343333
gene-LOC100276951	LOC100276951	uncharacterized LOC100276951	0.4	-1.32039	0.000179903	0.0166921	yes	down	51.42	88.09	71.1	15.4	37.01	26.83	70.2033	26.4133
gene-LOC100286293	LOC100286293	DNA-binding protein	2.118	1.08287	0.000181689	0.0167288	yes	up	25.6	16.01	16.82	41.78	28.54	42.63	19.4767	37.65
gene-LOC118476991	LOC118476991	putative disease resistance protein RGA3	2.999	1.58426	0.000181691	0.0167288	yes	up	0.48	0.26	0.66	1.31	1.35	1.16	0.466667	1.27333
gene-LOC100284462	LOC100284462	uncharacterized LOC100284462	3.796	1.92431	0.000195178	0.0177664	yes	up	3.67	2.57	0.96	11.59	6.45	6.7	2.4	8.24667
gene-LOC100383229	LOC100383229	uncharacterized LOC100383229	4.019	2.00692	0.000196645	0.0178324	yes	up	1.82	1	1.15	6.82	2.67	5.25	1.32333	4.91333
gene-LOC103645956	LOC103645956	uncharacterized LOC103645956	2.405	1.26604	0.000208389	0.0187877	yes	up	19.19	17.69	16.33	55.22	25.07	36.31	17.7367	38.8667
gene-LOC100276484	LOC100276484	pyrrolidone-carboxylate peptidase	2.752	1.46032	0.000209125	0.0187877	yes	up	121.74	83.58	76.35	333.8	149.86	178.91	93.89	220.857
gene-LOC100280112	LOC100280112	E3 ubiquitin-protein ligase PUB23	2.448	1.29184	0.000209525	0.0187877	yes	up	8.77	5.45	5.58	18.22	9.9	15.94	6.6	14.6867
gene-LOC103638313	LOC103638313	peroxidase 1	0.367	-1.44732	0.000210369	0.0187932	yes	down	5.13	11.93	10.55	2.65	3.61	3.1	9.20333	3.12
gene-LOC103632535	LOC103632535	pyrophosphate--fructose 6-phosphate 1-phosphotransferase subunit alpha	3.087	1.62633	0.000214378	0.01901	yes	up	9.31	3.46	7.98	26.14	12.23	18.91	6.91667	19.0933
gene-LOC103627351	LOC103627351	Copper transport protein family	4.931	2.30182	0.000215526	0.0190416	yes	up	2.35	0.54	1.39	9.12	6.44	3.54	1.42667	6.36667
gene-LOC100384735	LOC100384735	myosin pseudogene	0.351	-1.5088	0.000224656	0.0196317	yes	down	5.96	12.78	11.24	1.78	4.48	3.55	9.99333	3.27
gene-LOC109939569	LOC109939569	probable F-box protein At2g36090	2.693	1.42925	0.000230027	0.0200282	yes	up	4.4	2.49	3.91	11.58	5.65	9.11	3.6	8.78
gene-LOC101027252	LOC101027252	pyrophosphate--fructose 6-phosphate 1-phosphotransferase subunit alpha, transcript variant X1	4.727	2.24093	0.000232224	0.0201139	yes	up	1.03	1.17	1.97	8.24	1.56	7.93	1.39	5.91
gene-LOC103634478	LOC103634478	receptor-like protein kinase HERK 1	2.015	1.01065	0.0002327	0.0201139	yes	up	6.97	4.76	4.36	11.19	8.1	10.19	5.36333	9.82667
gene-LOC100272542	LOC100272542	Eukaryotic aspartyl protease family protein	2.668	1.41558	0.000235191	0.0201363	yes	up	2.02	1.23	1.39	4.94	2.91	3.37	1.54667	3.74
gene-LOC103630388	LOC103630388	O-fucosyltransferase family protein, transcript variant X1	2.092	1.06464	0.000236296	0.0201363	yes	up	3.41	2.29	2.19	5.76	4.13	5.18	2.63	5.02333
gene-LOC100384395	LOC100384395	putative phospholipase, patatin family protein	2.256	1.17371	0.000238406	0.0202443	yes	up	2.03	1.41	1.43	4.21	2.76	2.99	1.62333	3.32
gene-LOC100279720	LOC100279720	GDP-mannose transporter GONST2, transcript variant X1	0.358	-1.48388	0.000244946	0.0206537	yes	down	5.24	5.99	5.85	0.81	2.54	2.36	5.69333	1.90333
gene-LOC103633281	LOC103633281	putative mixed-linked glucan synthase 1	3.564	1.83351	0.000251426	0.0210608	yes	up	28.32	11.91	16.5	102.02	47.42	30.67	18.91	60.0367
gene-LOC107403149	LOC107403149	MAP kinase kinase kinase18	3.989	1.99619	0.000252547	0.0210727	yes	up	0.69	1.85	0.69	5.34	2.54	3.79	1.07667	3.89
gene-LOC542215	LOC542215	glutamine synthetase 3, transcript variant X1	2.464	1.30113	0.000267763	0.0221121	yes	up	250.91	119.35	170.23	514.6	277.38	415.07	180.163	402.35
gene-LOC100274469	LOC100274469	uncharacterized LOC100274469	2.633	1.39646	0.000271105	0.0223114	yes	up	7.44	3.63	4.58	14.23	9.67	13.83	5.21667	12.5767
gene-LOC103635369	LOC103635369	-	2.27	1.18249	0.000277487	0.0226044	yes	up	78.67	39.65	53.05	137.18	86.54	130.27	57.1233	117.997
gene-LOC100272449	LOC100272449	Regulator of Vps4 activity in the MVB pathway protein	3.448	1.78568	0.000280843	0.0227258	yes	up	1	0.49	0.76	2.34	1.61	3.17	0.75	2.37333
gene-LOC100284810	LOC100284810	uncharacterized LOC100284810	3.08	1.62272	0.00028228	0.0227258	yes	up	23.98	23.97	21.46	102.99	28.82	60.37	23.1367	64.06
gene-LOC103629923	LOC103629923	UDP-glycosyltransferase 85A2	2.275	1.18574	0.00028276	0.0227258	yes	up	10.32	7.67	6.46	22.04	12.28	16.05	8.15	16.79
gene-LOC732835	LOC732835	histidine kinase, transcript variant X2	2.295	1.1984	0.000285134	0.0228402	yes	up	9.59	5.95	5.94	19.64	11.45	13.15	7.16	14.7467
gene-LOC114641099	LOC114641099	uncharacterized LOC114641099	2.257	1.17452	0.000299976	0.0237093	yes	up	2.15	1.99	2.19	5.66	3.41	3.5	2.11	4.19
gene-LOC100383126	LOC100383126	putative indole-3-acetic acid-amido synthetase GH3.1	4.504	2.17135	0.000300658	0.0237093	yes	up	56.57	11.29	12.29	149.57	78.12	95.59	26.7167	107.76
gene-LOC100382400	LOC100382400	uncharacterized LOC100382400	2.291	1.19609	0.000302665	0.0237691	yes	up	14.02	10.64	14.95	38.06	19.1	24.68	13.2033	27.28
gene-LOC100383166	LOC100383166	Plastidal glycolate/glycerate translocator 1 chloroplastic	3.034	1.60132	0.000306119	0.023962	yes	up	1.71	0.74	0.93	4.32	2.72	2.25	1.12667	3.09667
gene-LOC103654011	LOC103654011	BAG family molecular chaperone regulator 5, mitochondrial	2.448	1.29154	0.00031015	0.0241205	yes	up	9.68	8.06	7.42	25.19	11.14	19.46	8.38667	18.5967
gene-LOC103638580	LOC103638580	thaumatin-like protein 1b	2.356	1.23648	0.000313855	0.0243298	yes	up	8.93	4.3	5.56	16.02	13.25	10.98	6.26333	13.4167
gene-LOC100283138	LOC100283138	flavonol sulfotransferase-like	3.279	1.71337	0.00031621	0.0243335	yes	up	1.08	0.41	1.07	2.36	2.3	3.04	0.853333	2.56667
gene-LOC100278544	LOC100278544	DUF3527 domain protein, transcript variant X1	2.095	1.06699	0.00031694	0.0243335	yes	up	25.19	15.18	15.56	42.89	29.23	33.54	18.6433	35.22
gene-LOC100280566	LOC100280566	1-aminocyclopropane-1-carboxylate oxidase	2.956	1.56379	0.000324518	0.024836	yes	up	2.13	3.27	1.64	3.58	6.68	9.3	2.34667	6.52
gene-LOC103642139	LOC103642139	uncharacterized LOC103642139	0.4	-1.32303	0.000333723	0.0254594	yes	down	4.21	3.35	2.84	1.08	0.79	1.9	3.46667	1.25667
gene-LOC103632842	LOC103632842	G-type lectin S-receptor-like serine/threonine-protein kinase At5g35370	2.348	1.23143	0.000349302	0.0261505	yes	up	21.47	13.44	10.87	42.51	25.92	28.78	15.26	32.4033
gene-LOC100383830	LOC100383830	uncharacterized LOC100383830	2.155	1.10783	0.000349312	0.0261505	yes	up	63.48	54.2	40.76	137.44	86.08	83.78	52.8133	102.433
gene-LOC100304006	LOC100304006	uncharacterized LOC100304006	3.513	1.81283	0.000351457	0.0262294	yes	up	29.8	23.55	26.09	145.85	70.25	33.86	26.48	83.32
gene-LOC103649851	LOC103649851	LOB domain-containing protein 40	3.171	1.66512	0.00035696	0.0264066	yes	up	4.57	4.83	4.97	21.05	5.96	14.02	4.79	13.6767
gene-LOC100383654	LOC100383654	soluble epoxide hydrolase	2.564	1.3582	0.000357127	0.0264066	yes	up	39.85	35.02	37.22	135.44	55.91	67.02	37.3633	86.1233
gene-LOC100272555	LOC100272555	uncharacterized LOC100272555	0.243	-2.04126	0.000365338	0.0267666	yes	down	2.34	6.86	6.05	0.61	1.06	1.79	5.08333	1.15333
gene-LOC100193331	LOC100193331	putative cytochrome P450 superfamily protein	0.467	-1.09803	0.000367569	0.0268145	yes	down	16.01	24.09	24.3	5.87	11.51	10.14	21.4667	9.17333
gene-LOC100276585	LOC100276585	Protein TIFY 10B	2.367	1.24281	0.000370456	0.0268145	yes	up	91.11	67.4	67.36	229.19	102.56	151.29	75.29	161.013
gene-LOC100384181	LOC100384181	uncharacterized LOC100384181	2.016	1.01144	0.00037202	0.0268469	yes	up	12.02	8.67	6.71	14.47	18.75	18.35	9.13333	17.19
gene-LOC100282820	LOC100282820	uncharacterized LOC100282820	2.196	1.13489	0.000375872	0.0270436	yes	up	891.09	658.27	545.48	1880.42	1114.31	1165.79	698.28	1386.84
gene-LOC100304295	LOC100304295	uncharacterized LOC100304295	2.041	1.02955	0.000390025	0.0277762	yes	up	10.15	9.2	7.69	21.27	12.38	16.99	9.01333	16.88
gene-LOC100281470	LOC100281470	U-box domain-containing protein 21	3.095	1.62986	0.000393517	0.0277762	yes	up	0.5	0.76	0.37	2.01	1.32	1.22	0.543333	1.51667
gene-LOC103654748	LOC103654748	uncharacterized LOC103654748	2.344	1.22887	0.000394145	0.0277762	yes	up	277.73	205.42	206.9	695.47	315.08	467.92	230.017	492.823
gene-LOC100217291	LOC100217291	putative galacturonosyltransferase-like 9	0.32	-1.64484	0.000398656	0.0279303	yes	down	14.71	25.12	18.43	2.24	9.21	6.03	19.42	5.82667
gene-LOC100284738	LOC100284738	DNA-binding protein RAV1	2.24	1.16349	0.000405553	0.028331	yes	up	14.61	30.83	19.76	51.6	40.58	41.4	21.7333	44.5267
gene-LOC103633673	LOC103633673	serine/threonine-protein kinase WAG1	0.182	-2.45454	0.000412916	0.0287617	yes	down	1.45	3.14	2.91	0.06	0.73	0.5	2.5	0.43
gene-LOC100193896	LOC100193896	NAD(P)-binding Rossmann-fold superfamily protein, transcript variant X1	2.499	1.32118	0.000418869	0.029092	yes	up	97.98	84.25	75.62	300.44	127.19	154.39	85.95	194.007
gene-LOC100278888	LOC100278888	uncharacterized LOC100278888	2.363	1.24034	0.00042638	0.0295183	yes	up	3.48	2.91	2.69	8.94	5.6	4.87	3.02667	6.47
gene-LOC103649327	LOC103649327	thiol protease SEN102	17.953	4.16614	0.000428692	0.0295183	yes	up	0.86	0.98	0.99	37.56	1.91	4.93	0.943333	14.8
gene-LOC103652923	LOC103652923	uncharacterized LOC103652923	2.209	1.14322	0.000432445	0.0296917	yes	up	16.81	11.82	12.97	35.47	18.07	29.8	13.8667	27.78
gene-LOC103634692	LOC103634692	cinnamoyl-CoA reductase 1, transcript variant X1	2.642	1.40188	0.000434145	0.0297235	yes	up	11.29	8.72	8.11	32.37	12.37	22.36	9.37333	22.3667
gene-LOC542378	LOC542378	protein kinase 1	3.152	1.65627	0.000440527	0.0299799	yes	up	19.8	7.32	8.74	50.54	25.4	25.09	11.9533	33.6767
gene-LOC100276769	LOC100276769	Hypoxia-responsive family protein	2.169	1.11699	0.000441632	0.0299799	yes	up	337.31	312.87	394.22	934.09	454.11	642.36	348.133	676.853
gene-LOC100856995	LOC100856995	uncharacterized LOC100856995	2.167	1.11538	0.000443726	0.0300372	yes	up	10.32	12.62	13.42	24.81	30.31	17.6	12.12	24.24
gene-LOC103651376	LOC103651376	putative receptor protein kinase ZmPK1	2.376	1.24854	0.000445195	0.0300519	yes	up	23.74	15.09	16.06	56.48	27.37	33.55	18.2967	39.1333
gene-LOC100382310	LOC100382310	uncharacterized LOC100382310	2.063	1.04448	0.000457549	0.0307993	yes	up	73.44	61.62	63.17	169.54	102.64	98.42	66.0767	123.533
gene-LOC100381453	LOC100381453	Octicosapeptide/Phox/Bem1p family protein	2.71	1.43836	0.000464237	0.0310769	yes	up	10.13	6.29	6.08	28.22	12.82	13.76	7.5	18.2667
gene-LOC100384677	LOC100384677	uncharacterized LOC100384677	2.621	1.38985	0.000464259	0.0310769	yes	up	3.56	2.68	2.55	10.42	5.72	4.57	2.93	6.90333
gene-LOC100217307	LOC100217307	uncharacterized LOC100217307, transcript variant X1	2.47	1.30473	0.000471508	0.0314745	yes	up	554.16	304.7	343.64	1222.85	670.53	684.57	400.833	859.317
gene-LOC100284161	LOC100284161	heavy metal-associated domain containing protein	0.476	-1.07162	0.000476454	0.0317165	yes	down	12.29	7.97	9.47	4.84	4.25	4	9.91	4.36333
gene-LOC118472028	LOC118472028	uncharacterized LOC118472028	0.013	-6.25073	0.000479139	0.031782	yes	down	0.19	5.99	14.55	0.27	0	0.04	6.91	0.103333
gene-LOC100303866	LOC100303866	DNA topoisomerase 2	2.457	1.29698	0.000483476	0.031782	yes	up	23.62	18.32	20.46	67.1	28.9	44.7	20.8	46.9
gene-LOC109942252	LOC109942252	transcription factor bHLH129	2.045	1.03176	0.00048405	0.031782	yes	up	27.85	20.33	19.01	41.48	54.69	29.83	22.3967	42
gene-LOC100383467	LOC100383467	Alkaline/neutral invertase A mitochondrial	0.386	-1.37489	0.00049405	0.0323502	yes	down	8.16	4.08	9.48	1.77	3.55	2.4	7.24	2.57333
gene-LOC100282751	LOC100282751	uncharacterized LOC100282751	0.179	-2.48269	0.000495677	0.0323685	yes	down	4.27	8.77	11.53	0.18	1.57	2.4	8.19	1.38333
gene-LOC109940938	LOC109940938	uncharacterized LOC109940938	2.215	1.14718	0.000500957	0.0325658	yes	up	8.99	8.87	7.22	22.99	12.05	15.24	8.36	16.76
gene-LOC103648073	LOC103648073	uncharacterized LOC103648073, transcript variant X2	0.027	-5.22465	0.000501409	0.0325658	yes	down	0.02	0.37	0.93	0	0	0.03	0.44	0.01
gene-LOC100281041	LOC100281041	expansin-like 3	2.531	1.3397	0.000509699	0.0327502	yes	up	147.21	97.13	73.75	351.24	174.81	201.72	106.03	242.59
gene-LOC100281461	LOC100281461	plastidic ATP/ADP-transporter, transcript variant X1	2.978	1.57433	0.000522751	0.0334102	yes	up	57.99	37.45	42.86	212.51	78.3	76.31	46.1	122.373
gene-LOC100284758	LOC100284758	embryonic abundant protein-like	2.202	1.13885	0.000525262	0.0334816	yes	up	9.05	5.7	4.25	13.29	12.65	12.35	6.33333	12.7633
gene-LOC100285149	LOC100285149	ABA response element binding factor	2.345	1.22988	0.000531469	0.0336734	yes	up	21.62	15.59	12.6	48.76	24.39	32.19	16.6033	35.1133
gene-LOC100281606	LOC100281606	uncharacterized LOC100281606	2.968	1.56947	0.000532474	0.0336734	yes	up	7.34	4.95	3.91	23.24	8.51	11.26	5.4	14.3367
gene-LOC100282334	LOC100282334	uncharacterized LOC100282334	2.079	1.05571	0.000545053	0.0342884	yes	up	331.46	247.15	209.59	640.1	373.56	478.87	262.733	497.51
gene-LOC100283816	LOC100283816	uncharacterized LOC100283816	2.746	1.45728	0.00054897	0.0344446	yes	up	9.88	9.24	10.35	34.08	12.82	26.74	9.82333	24.5467
gene-LOC103633033	LOC103633033	disease resistance protein PIK6-NP	2.948	1.55958	0.000555905	0.0347889	yes	up	0.69	0.4	0.53	2.06	1.06	1.16	0.54	1.42667
gene-LOC118472806	LOC118472806	18S ribosomal RNA	0.392	-1.35187	0.000563941	0.035109	yes	down	3.38	1.96	2.88	0.81	1.33	0.83	2.74	0.99
gene-LOC732762	LOC732762	histidine kinase4	2.344	1.22917	0.000565568	0.0351193	yes	up	23.36	11.69	13.36	39.59	22.84	39.53	16.1367	33.9867
gene-LOC100285262	LOC100285262	uncharacterized LOC100285262	2.747	1.45791	0.000568134	0.0351877	yes	up	5.01	3.07	3.93	13.74	5.87	10.31	4.00333	9.97333
gene-LOC100194027	LOC100194027	uncharacterized LOC100194027	2.824	1.49791	0.000573693	0.0354406	yes	up	4.33	2.75	2.8	10.44	4.37	10.48	3.29333	8.43
gene-LOC606441	LOC606441	Cyclin-dependent kinase inhibitor 2	0.488	-1.03436	0.000578089	0.0356207	yes	down	6.26	5.85	8.11	2.46	3.8	2.96	6.74	3.07333
gene-LOC103636540	LOC103636540	uncharacterized LOC103636540	0.267	-1.90348	0.000595062	0.0365727	yes	down	3.41	7.27	4.86	0.6	2.07	1.25	5.18	1.30667
gene-LOC100382108	LOC100382108	uncharacterized LOC100382108	2.407	1.2675	0.000597421	0.036624	yes	up	6.56	2.54	4.35	8.8	12.27	8.2	4.48333	9.75667
gene-LOC103627725	LOC103627725	transcription factor TCP14	2.578	1.36603	0.000599863	0.0366802	yes	up	13.3	7.82	9.46	34.12	13.42	23.42	10.1933	23.6533
gene-LOC103643314	LOC103643314	ABC transporter A family member 2	2.044	1.03136	0.000611253	0.0371748	yes	up	29.7	25.54	22.07	63.5	45.13	34.35	25.77	47.66
gene-LOC100282447	LOC100282447	uncharacterized LOC100282447	2.244	1.16639	0.00061355	0.0371748	yes	up	165.33	87.01	108.39	303.35	168.4	264.67	120.243	245.473
gene-LOC100283968	LOC100283968	ATP binding protein, transcript variant X2	5.177	2.37206	0.00061414	0.0371748	yes	up	0.53	0.28	0.36	3.42	1.04	0.94	0.39	1.8
gene-LOC103646525	LOC103646525	acetyl-coenzyme A synthetase, chloroplastic/glyoxysomal	2.289	1.19446	0.00063465	0.0380955	yes	up	333.59	202.09	204.39	710.87	448.65	366.4	246.69	508.64
gene-LOC100280309	LOC100280309	uncharacterized LOC100280309	0.432	-1.21163	0.00063799	0.0381382	yes	down	6.09	9.05	9.02	1.85	3.45	4.46	8.05333	3.25333
gene-LOC100303794	LOC100303794	VQ motif family protein	3.471	1.79536	0.00064079	0.0382105	yes	up	5.94	1.82	3.32	15.78	6.62	12.43	3.69333	11.61
gene-LOC103646033	LOC103646033	uncharacterized LOC103646033, transcript variant X1	0.395	-1.3418	0.000649705	0.0386462	yes	down	2.41	2.79	3.23	0.54	1.61	3.64	2.81	1.93
gene-LOC100216878	LOC100216878	keratin-associated protein 5-4, transcript variant X1	2.479	1.30991	0.000676023	0.0399153	yes	up	1.61	1.43	1.37	2.52	5.92	2.32	1.47	3.58667
gene-LOC100285938	LOC100285938	uncharacterized LOC100285938	3.5	1.80751	0.000678332	0.0399239	yes	up	0.33	0.53	0.22	1.42	0.88	1.12	0.36	1.14
gene-LOC109943170	LOC109943170	uncharacterized LOC109943170	2.253	1.1718	0.000681073	0.0399239	yes	up	20.99	11.43	16.21	45.13	26.32	27.07	16.21	32.84
gene-sfp6	sfp6	sulfate transporter6	2.057	1.04059	0.000682777	0.0399239	yes	up	1.83	2.19	2.08	4.68	2.88	3.85	2.03333	3.80333
gene-LOC103630640	LOC103630640	receptor-like protein kinase HSL1	2.211	1.14466	0.000682814	0.0399239	yes	up	93.63	69.57	52.66	197.4	119.05	114.57	71.9533	143.673
gene-LOC103645931	LOC103645931	LRR receptor-like serine/threonine-protein kinase FLS2	2.784	1.47702	0.000685317	0.0399729	yes	up	7	4.93	4.1	21.52	10.61	7.85	5.34333	13.3267
gene-LOC100275866	LOC100275866	F-box/kelch-repeat protein	2.192	1.13252	0.000688209	0.0400444	yes	up	31.61	27.41	26.57	81.5	39.79	47.81	28.53	56.3667
gene-LOC100277183	LOC100277183	AT5g02160-like protein	2.817	1.49399	0.000696159	0.0404092	yes	up	2.08	1.98	2.17	6.16	3.34	6.57	2.07667	5.35667
gene-LOC111591370	LOC111591370	uncharacterized LOC111591370	2.918	1.54485	0.000700881	0.0405845	yes	up	0.56	0.36	0.68	1.9	0.94	1.37	0.533333	1.40333
gene-LOC100278969	LOC100278969	uncharacterized LOC100278969	3.125	1.64363	0.000712606	0.040968	yes	up	8.98	5.5	5.28	22.52	15.28	17.86	6.58667	18.5533
gene-LOC103638361	LOC103638361	uncharacterized LOC103638361, transcript variant X1	3.002	1.58579	0.000721756	0.041395	yes	up	1.5	0.52	1.28	3.79	2.7	2.47	1.1	2.98667
gene-LOC542033	LOC542033	MADS19	2.461	1.2991	0.000727168	0.0416061	yes	up	2.58	1.2	2.04	4.85	3.87	4.36	1.94	4.36
gene-LOC103628469	LOC103628469	protein IQ-DOMAIN 1, transcript variant X1	3.776	1.91673	0.000730288	0.0416299	yes	up	0.45	0.36	0.41	1.73	0.65	1.79	0.406667	1.39
gene-LOC100217032	LOC100217032	uncharacterized LOC100217032	0.417	-1.2614	0.000731048	0.0416299	yes	down	35.74	84.52	76.68	18.18	33.29	24.87	65.6467	25.4467
gene-LOC100275361	LOC100275361	uncharacterized LOC100275361	4.493	2.16779	0.000776548	0.0437547	yes	up	2.69	1.22	1.58	10.78	2.09	9.45	1.83	7.44
gene-LOC100501883	LOC100501883	putative S-locus receptor-like protein kinase family protein	4.188	2.06615	0.000777464	0.0437547	yes	up	1.47	0.73	0.6	6.31	2.18	1.76	0.933333	3.41667
gene-LOC103634596	LOC103634596	chaperone protein dnaJ 20, chloroplastic	2.526	1.33696	0.000785308	0.0440681	yes	up	16.37	44.14	20.7	70.15	52.91	65.39	27.07	62.8167
gene-LOC100283745	LOC100283745	uncharacterized LOC100283745	0.497	-1.01012	0.000796482	0.0445122	yes	down	21.44	15.86	21.22	5.58	9.16	12.19	19.5067	8.97667
gene-LOC103627703	LOC103627703	GDSL esterase/lipase At5g55050	2.256	1.17385	0.000801866	0.0447091	yes	up	2	1.89	1.92	5.12	2.91	4.01	1.93667	4.01333
gene-LOC100278558	LOC100278558	uncharacterized LOC100278558	0.241	-2.05382	0.000809081	0.0449031	yes	down	2.3	1.08	1.91	0.17	0.65	0.36	1.76333	0.393333
gene-LOC100280446	LOC100280446	cytokinin dehydrogenase 10	3.029	1.59894	0.000813223	0.045029	yes	up	2.65	0.86	1.21	5.12	3.04	4.84	1.57333	4.33333
gene-LOC100278009	LOC100278009	uncharacterized LOC100278009	2.43	1.28097	0.000824481	0.0452354	yes	up	41.01	20.27	28.65	79.22	39.76	80.43	29.9767	66.47
gene-LOC103643128	LOC103643128	uncharacterized LOC103643128	2.447	1.29082	0.00083954	0.0457084	yes	up	1.75	1.31	0.82	2.72	3.63	2.38	1.29333	2.91
gene-LOC103645954	LOC103645954	36.4 kDa proline-rich protein-like	4.236	2.08265	0.000839939	0.0457084	yes	up	95.07	18.37	39.55	254.28	72.79	262.09	50.9967	196.387
gene-LOC103637736	LOC103637736	cellulose synthase-like protein D1	2.55	1.35057	0.000874797	0.0471351	yes	up	5.17	2.84	2.27	10.26	8.87	5.28	3.42667	8.13667
gene-lox5	lox5	linoleate 9S-lipoxygenase5	2.433	1.28285	0.000877856	0.0471941	yes	up	4.74	2.7	3.49	11.21	4.98	7.78	3.64333	7.99
gene-LOC100191592	LOC100191592	basic endochitinase	2.247	1.16814	0.000885485	0.0473989	yes	up	33.21	20.64	22.21	72.4	39.78	42.57	25.3533	51.5833
gene-LOC103647759	LOC103647759	L-type lectin-domain containing receptor kinase IX.1	4.069	2.02476	0.000886141	0.0473989	yes	up	0.34	0.13	0.11	0.8	0.77	0.58	0.193333	0.716667
gene-LOC103647706	LOC103647706	G-type lectin S-receptor-like serine/threonine-protein kinase	4.208	2.07302	0.000887797	0.0473989	yes	up	1	0.24	0.46	3.48	1.52	1.35	0.566667	2.11667
gene-LOC103649959	LOC103649959	probable serine/threonine-protein kinase PBL7	2.39	1.25672	0.000902398	0.0478698	yes	up	35.21	20.26	21.52	83.51	37.53	48.07	25.6633	56.37
gene-LOC103629715	LOC103629715	protein STRUBBELIG-RECEPTOR FAMILY 8, transcript variant X1	2.202	1.13863	0.000902676	0.0478698	yes	up	13.45	6.99	6.78	22.32	16.88	15.46	9.07333	18.22
gene-LOC100275342	LOC100275342	mediator of RNA polymerase II transcription subunit 33A, transcript variant X1	2.553	1.35225	0.000904369	0.0478698	yes	up	7.55	3.8	4	17.37	8.81	9.45	5.11667	11.8767
gene-LOC103651482	LOC103651482	probable GABA transporter 2	2.362	1.23997	0.000925687	0.0486766	yes	up	4.74	3.68	3.24	11.95	5.89	7.02	3.88667	8.28667
gene-LOC100283148	LOC100283148	uncharacterized LOC100283148	3.326	1.7338	0.000933691	0.0489057	yes	up	2.58	1.94	2.69	11.71	3.02	6.26	2.40333	6.99667
gene-LOC100193801	LOC100193801	uncharacterized LOC100193801	0.259	-1.94814	0.000934116	0.0489057	yes	down	0.89	2.23	3.52	0.4	0.61	0.59	2.21333	0.533333
gene-LOC100273022	LOC100273022	uncharacterized LOC100273022	2.55	1.35027	0.000939877	0.0489939	yes	up	8.88	3.74	6.7	20.98	12.65	10.67	6.44	14.7667
gene-LOC100281825	LOC100281825	uncharacterized LOC100281825	2.632	1.39639	0.000952899	0.0493515	yes	up	11.04	15.67	5.19	39.86	17.44	15.94	10.6333	24.4133
gene-LOC118477039	LOC118477039	uncharacterized LOC118477039	0.253	-1.98079	0.000966491	0.0496277	yes	down	1.56	2.74	4.08	0.47	0.84	0.54	2.79333	0.616667
FC(s1/s2)：The fold difference of the gene/transcript between the two samples
log2FC(s1/s2)：The base 2 logarithm of the fold difference of the gene/transcript between the two samples, s2 is the control
P-value：The results of the significant difference test of the gene/transcript in the two samples-
P-adjust：P-value adjusted for multiple testing
The expression levels of genes between groups were expressed by TPM
