# Supplementary material for: Regulation of salt tolerance in the roots of Zea mays by L-histidine through transcriptome analysis
Source: Front Plant Sci. 2022 Nov 28;13:1049954. doi: 10.3389/fpls.2022.1049954 (PMC9742451; doi:10.3389/fpls.2022.1049954)
Supplement: Supplementary file 6 [file Table_6.xls]

## Sheet: Sheet1
TABLE S6 | GO enrichment analysis
CK0_12 vs T0_12
Number	GO ID	Term Type	Description	Ratio_in_study	Pvalue	Padjust
73	GO:0005886	CC	plasma membrane	73/569	1.72055e-06	0.00276675
20	GO:0031226	CC	intrinsic component of plasma membrane	20/569	3.32952e-06	0.00276675
13	GO:0046658	CC	anchored component of plasma membrane	13/569	1.03222e-05	0.00473674
11	GO:0000786	CC	nucleosome	11/569	1.39475e-05	0.00606349
21	GO:0004497	MF	monooxygenase activity	21/569	1.651e-05	0.00681862
13	GO:0031225	CC	anchored component of membrane	13/569	2.09581e-05	0.00806647
11	GO:0044815	CC	DNA packaging complex	11/569	2.26889e-05	0.00814827
116	GO:0016020	CC	membrane	116/569	3.23919e-05	0.0111482
20	GO:0044264	BP	cellular polysaccharide metabolic process	20/569	4.3504e-05	0.013309
17	GO:0006073	BP	cellular glucan metabolic process	17/569	5.63499e-05	0.0166232
17	GO:0044042	BP	glucan metabolic process	17/569	7.72545e-05	0.0212707
9	GO:0019748	BP	secondary metabolic process	9/569	8.514e-05	0.0214441
17	GO:0060089	MF	molecular transducer activity	17/569	8.47324e-05	0.0214441
70	GO:0016491	MF	oxidoreductase activity	70/569	8.82001e-05	0.0214441
24	GO:0044262	BP	cellular carbohydrate metabolic process	24/569	0.000147908	0.0321504
11	GO:0032993	CC	protein-DNA complex	11/569	0.00014521	0.0321504
21	GO:0016705	MF	oxidoreductase activity, acting on paired donors, with incorporation or reduction of molecular oxygen	21/569	0.000152328	0.0322623
23	GO:0005976	BP	polysaccharide metabolic process	23/569	0.000170657	0.0331316
13	GO:0016709	MF	oxidoreductase activity, acting on paired donors, with incorporation or reduction of molecular oxygen, NAD(P)H as one donor, and incorporation of one atom of oxygen	13/569	0.000172477	0.0331316
4	GO:0031408	BP	oxylipin biosynthetic process	4/569	0.000180701	0.0339226
2	GO:0000024	BP	maltose biosynthetic process	2/569	0.000212677	0.0373769
7	GO:0009698	BP	phenylpropanoid metabolic process	7/569	0.000290206	0.0479421
23	GO:0020037	MF	heme binding	23/569	0.000324834	0.0526103
4	GO:0031407	BP	oxylipin metabolic process	4/569	0.000378395	0.0601066
15	GO:0038023	MF	signaling receptor activity	15/569	0.000408928	0.0637311
22	GO:0016798	MF	hydrolase activity, acting on glycosyl bonds	22/569	0.000425339	0.0650611
8	GO:0030243	BP	cellulose metabolic process	8/569	0.000440888	0.0662133
15	GO:0008509	MF	anion transmembrane transporter activity	15/569	0.000510331	0.0726782
12	GO:0004675	MF	transmembrane receptor protein serine/threonine kinase activity	12/569	0.000560757	0.0774922
3	GO:0004781	MF	sulfate adenylyltransferase (ATP) activity	3/569	0.000616876	0.0790764
3	GO:0004779	MF	sulfate adenylyltransferase activity	3/569	0.000616876	0.0790764
2	GO:0102250	MF	linear malto-oligosaccharide phosphorylase activity	2/569	0.000631845	0.0790764
2	GO:0102499	MF	SHG alpha-glucan phosphorylase activity	2/569	0.000631845	0.0790764
2	GO:0008184	MF	glycogen phosphorylase activity	2/569	0.000631845	0.0790764
6	GO:0044247	BP	cellular polysaccharide catabolic process	6/569	0.000651253	0.0791081
12	GO:0019199	MF	transmembrane receptor protein kinase activity	12/569	0.000661245	0.0791577
8	GO:0030247	MF	polysaccharide binding	8/569	0.000743118	0.0876879
9	GO:0051273	BP	beta-glucan metabolic process	9/569	0.000789729	0.0905629
11	GO:0071669	BP	plant-type cell wall organization or biogenesis	11/569	0.000793113	0.0905629
12	GO:0004888	MF	transmembrane signaling receptor activity	12/569	0.000907858	0.101337
6	GO:0044550	BP	secondary metabolite biosynthetic process	6/569	0.000929633	0.102384
6	GO:0009251	BP	glucan catabolic process	6/569	0.0012916	0.131712
10	GO:0046982	MF	protein heterodimerization activity	10/569	0.00128644	0.131712
5	GO:0009699	BP	phenylpropanoid biosynthetic process	5/569	0.00134678	0.134029
6	GO:0007166	BP	cell surface receptor signaling pathway	6/569	0.00137536	0.13443
6	GO:0030244	BP	cellulose biosynthetic process	6/569	0.00146319	0.137599
5	GO:0009833	BP	plant-type primary cell wall biogenesis	5/569	0.00157752	0.14319
5	GO:0009808	BP	lignin metabolic process	5/569	0.00170319	0.149663
19	GO:0004553	MF	hydrolase activity, hydrolyzing O-glycosyl compounds	19/569	0.00170225	0.149663
7	GO:0044275	BP	cellular carbohydrate catabolic process	7/569	0.00178004	0.15477
10	GO:0000272	BP	polysaccharide catabolic process	10/569	0.00192556	0.165678
6	GO:0006334	BP	nucleosome assembly	6/569	0.00208312	0.171373
2	GO:0004645	MF	1,4-alpha-oligoglucan phosphorylase activity	2/569	0.00206557	0.171373
23	GO:0046906	MF	tetrapyrrole binding	23/569	0.00209548	0.171373
5	GO:0016760	MF	cellulose synthase (UDP-forming) activity	5/569	0.00212428	0.172025
18	GO:0005506	MF	iron ion binding	18/569	0.00229764	0.184257
5	GO:0016759	MF	cellulose synthase activity	5/569	0.00244416	0.194123
10	GO:0042546	BP	cell wall biogenesis	10/569	0.00247869	0.19499
3	GO:0000103	BP	sulfate assimilation	3/569	0.00251827	0.196235
7	GO:0046943	MF	carboxylic acid transmembrane transporter activity	7/569	0.0025816	0.197444
7	GO:0005342	MF	organic acid transmembrane transporter activity	7/569	0.0025816	0.197444
17	GO:0009755	BP	hormone-mediated signaling pathway	17/569	0.00264577	0.200496
10	GO:0008514	MF	organic anion transmembrane transporter activity	10/569	0.00271631	0.20397
7	GO:0051274	BP	beta-glucan biosynthetic process	7/569	0.00281959	0.209818
17	GO:0015291	MF	secondary active transmembrane transporter activity	17/569	0.00293023	0.216105
2	GO:0036377	BP	arbuscular mycorrhizal association	2/569	0.00306843	0.224294
11	GO:0015297	MF	antiporter activity	11/569	0.00320581	0.232281
49	GO:0022857	MF	transmembrane transporter activity	49/569	0.00330199	0.237169
40	GO:0005975	BP	carbohydrate metabolic process	40/569	0.00358115	0.252823
2	GO:0051513	BP	regulation of monopolar cell growth	2/569	0.00425434	0.29284
8	GO:0009832	BP	plant-type cell wall biogenesis	8/569	0.00451202	0.30801
7	GO:0016114	BP	terpenoid biosynthetic process	7/569	0.00461896	0.312726
6	GO:0034728	BP	nucleosome organization	6/569	0.00537928	0.349865
3	GO:0010256	BP	endomembrane system organization	3/569	0.00560222	0.35422
2	GO:0051510	BP	regulation of unidimensional cell growth	2/569	0.00561778	0.35422
2	GO:0071917	MF	triose-phosphate transmembrane transporter activity	2/569	0.00561778	0.35422
2	GO:0047974	MF	guanosine deaminase activity	2/569	0.00561778	0.35422
3	GO:0008028	MF	monocarboxylic acid transmembrane transporter activity	3/569	0.00626509	0.383331
3	GO:0046556	MF	alpha-L-arabinofuranosidase activity	3/569	0.00697276	0.423493
2	GO:1900458	BP	negative regulation of brassinosteroid mediated signaling pathway	2/569	0.00715333	0.425083
14	GO:0009506	CC	plasmodesma	14/569	0.00707266	0.425083
2	GO:0016618	MF	hydroxypyruvate reductase activity	2/569	0.00715333	0.425083
5	GO:0003333	BP	amino acid transmembrane transport	5/569	0.00743327	0.426381
14	GO:0070161	CC	anchoring junction	14/569	0.0074275	0.426381
14	GO:0030054	CC	cell junction	14/569	0.0074275	0.426381
14	GO:0005911	CC	cell-cell junction	14/569	0.0074275	0.426381
5	GO:0016702	MF	oxidoreductase activity, acting on single donors with incorporation of molecular oxygen, incorporation of two atoms of oxygen	5/569	0.00743327	0.426381
4	GO:0016679	MF	oxidoreductase activity, acting on diphenols and related substances as donors	4/569	0.00798418	0.442613
6	GO:0006458	BP	'de novo' protein folding	6/569	0.00816853	0.449813
2	GO:0030267	MF	glyoxylate reductase (NADP) activity	2/569	0.00885569	0.463402
3	GO:0009809	BP	lignin biosynthetic process	3/569	0.00937136	0.483796
4	GO:0010333	MF	terpene synthase activity	4/569	0.00963829	0.494486
21	GO:0005794	CC	Golgi apparatus	21/569	0.00971037	0.495109
10	GO:0046527	MF	glucosyltransferase activity	10/569	0.00985723	0.499514
3	GO:0009753	BP	response to jasmonic acid	3/569	0.0102647	0.51699
5	GO:1903825	BP	organic acid transmembrane transport	5/569	0.0108361	0.532775
5	GO:1905039	BP	carboxylic acid transmembrane transport	5/569	0.0108361	0.532775
13	GO:0034637	BP	cellular carbohydrate biosynthetic process	13/569	0.010918	0.533627
8	GO:0008299	BP	isoprenoid biosynthetic process	8/569	0.0115059	0.55414
32	GO:0003700	MF	DNA-binding transcription factor activity	32/569	0.0115665	0.55414
7	GO:0006721	BP	terpenoid metabolic process	7/569	0.0116786	0.5544
2	GO:0005980	BP	glycogen catabolic process	2/569	0.0127402	0.568835
2	GO:0006542	BP	glutamine biosynthetic process	2/569	0.0127402	0.568835
2	GO:0000023	BP	maltose metabolic process	2/569	0.0127402	0.568835
2	GO:0002237	BP	response to molecule of bacterial origin	2/569	0.0127402	0.568835
6	GO:0015103	MF	inorganic anion transmembrane transporter activity	6/569	0.0122957	0.568835
49	GO:0005215	MF	transporter activity	49/569	0.0123469	0.568835
2	GO:0004356	MF	glutamate-ammonia ligase activity	2/569	0.0127402	0.568835
2	GO:0016211	MF	ammonia ligase activity	2/569	0.0127402	0.568835
1	GO:0052865	BP	1-deoxy-D-xylulose 5-phosphate biosynthetic process	1/569	0.0145961	0.593911
1	GO:0010080	BP	regulation of floral meristem growth	1/569	0.0145961	0.593911
1	GO:0051553	BP	flavone biosynthetic process	1/569	0.0145961	0.593911
1	GO:0052863	BP	1-deoxy-D-xylulose 5-phosphate metabolic process	1/569	0.0145961	0.593911
1	GO:0042758	BP	long-chain fatty acid catabolic process	1/569	0.0145961	0.593911
1	GO:0080028	BP	nitrile biosynthetic process	1/569	0.0145961	0.593911
1	GO:0051554	BP	flavonol metabolic process	1/569	0.0145961	0.593911
1	GO:0051555	BP	flavonol biosynthetic process	1/569	0.0145961	0.593911
1	GO:0051552	BP	flavone metabolic process	1/569	0.0145961	0.593911
1	GO:0050898	BP	nitrile metabolic process	1/569	0.0145961	0.593911
1	GO:0033799	MF	myricetin 3'-O-methyltransferase activity	1/569	0.0145961	0.593911
1	GO:0017096	MF	acetylserotonin O-methyltransferase activity	1/569	0.0145961	0.593911
1	GO:0030744	MF	luteolin O-methyltransferase activity	1/569	0.0145961	0.593911
1	GO:0102193	MF	protein-ribulosamine 3-kinase activity	1/569	0.0145961	0.593911
1	GO:0045485	MF	omega-6 fatty acid desaturase activity	1/569	0.0145961	0.593911
1	GO:0003842	MF	1-pyrroline-5-carboxylate dehydrogenase activity	1/569	0.0145961	0.593911
1	GO:0030755	MF	quercetin 3-O-methyltransferase activity	1/569	0.0145961	0.593911
1	GO:0047763	MF	caffeate O-methyltransferase activity	1/569	0.0145961	0.593911
15	GO:0071555	BP	cell wall organization	15/569	0.0147261	0.595056
2	GO:0019288	BP	isopentenyl diphosphate biosynthetic process, methylerythritol 4-phosphate pathway	2/569	0.0149124	0.595056
2	GO:0016880	MF	acid-ammonia (or amide) ligase activity	2/569	0.0149124	0.595056
2	GO:0016308	MF	1-phosphatidylinositol-4-phosphate 5-kinase activity	2/569	0.0149124	0.595056
6	GO:0046942	BP	carboxylic acid transport	6/569	0.0155792	0.612781
6	GO:0015849	BP	organic acid transport	6/569	0.0155792	0.612781
5	GO:0009834	BP	plant-type secondary cell wall biogenesis	5/569	0.0164148	0.639557
3	GO:0004864	MF	protein phosphatase inhibitor activity	3/569	0.01664	0.645287
5	GO:0006865	BP	amino acid transport	5/569	0.0170602	0.650602
15	GO:0045229	BP	external encapsulating structure organization	15/569	0.0174455	0.650602
4	GO:0046351	BP	disaccharide biosynthetic process	4/569	0.0175446	0.650602
5	GO:0015171	MF	amino acid transmembrane transporter activity	5/569	0.0170602	0.650602
8	GO:0030170	MF	pyridoxal phosphate binding	8/569	0.0177106	0.650602
8	GO:0070279	MF	vitamin B6 binding	8/569	0.0177106	0.650602
5	GO:0016701	MF	oxidoreductase activity, acting on single donors with incorporation of molecular oxygen	5/569	0.0177222	0.650602
8	GO:0051213	MF	dioxygenase activity	8/569	0.018138	0.662918
4	GO:0016838	MF	carbon-oxygen lyase activity, acting on phosphates	4/569	0.0184153	0.67009
3	GO:0019212	MF	phosphatase inhibitor activity	3/569	0.0191587	0.685528
3	GO:0016682	MF	oxidoreductase activity, acting on diphenols and related substances as donors, oxygen as acceptor	3/569	0.0191587	0.685528
15	GO:0030246	MF	carbohydrate binding	15/569	0.0191716	0.685528
2	GO:0009800	BP	cinnamic acid biosynthetic process	2/569	0.0196924	0.686325
2	GO:0009803	BP	cinnamic acid metabolic process	2/569	0.0196924	0.686325
2	GO:0008725	MF	DNA-3-methyladenine glycosylase activity	2/569	0.0196924	0.686325
2	GO:0005464	MF	UDP-xylose transmembrane transporter activity	2/569	0.0196924	0.686325
2	GO:0045548	MF	phenylalanine ammonia-lyase activity	2/569	0.0196924	0.686325
2	GO:0043733	MF	DNA-3-methylbase glycosylase activity	2/569	0.0196924	0.686325
5	GO:0034440	BP	lipid oxidation	5/569	0.0198094	0.687503
2	GO:0009813	BP	flavonoid biosynthetic process	2/569	0.0222908	0.736488
2	GO:0019566	BP	arabinose metabolic process	2/569	0.0222908	0.736488
2	GO:0046373	BP	L-arabinose metabolic process	2/569	0.0222908	0.736488
2	GO:0016161	MF	beta-amylase activity	2/569	0.0222908	0.736488
2	GO:0102229	MF	amylopectin maltohydrolase activity	2/569	0.0222908	0.736488
2	GO:0003905	MF	alkylbase DNA N-glycosylase activity	2/569	0.0222908	0.736488
8	GO:0009250	BP	glucan biosynthetic process	8/569	0.0238557	0.785051
16	GO:0071554	BP	cell wall organization or biogenesis	16/569	0.024935	0.798003
2	GO:0009065	BP	glutamine family amino acid catabolic process	2/569	0.0250221	0.798003
4	GO:0005982	BP	starch metabolic process	4/569	0.0274596	0.814187
2	GO:0009812	BP	flavonoid metabolic process	2/569	0.0278819	0.814187
2	GO:1900457	BP	regulation of brassinosteroid mediated signaling pathway	2/569	0.0278819	0.814187
1	GO:0010105	BP	negative regulation of ethylene-activated signaling pathway	1/569	0.0289795	0.814187
1	GO:0070298	BP	negative regulation of phosphorelay signal transduction system	1/569	0.0289795	0.814187
1	GO:0018027	BP	peptidyl-lysine dimethylation	1/569	0.0289795	0.814187
1	GO:0070301	BP	cellular response to hydrogen peroxide	1/569	0.0289795	0.814187
1	GO:0010133	BP	proline catabolic process to glutamate	1/569	0.0289795	0.814187
1	GO:0017126	BP	nucleologenesis	1/569	0.0289795	0.814187
1	GO:0071219	BP	cellular response to molecule of bacterial origin	1/569	0.0289795	0.814187
1	GO:0071216	BP	cellular response to biotic stimulus	1/569	0.0289795	0.814187
1	GO:0009799	BP	specification of symmetry	1/569	0.0289795	0.814187
1	GO:0007000	BP	nucleolus organization	1/569	0.0289795	0.814187
1	GO:0009855	BP	determination of bilateral symmetry	1/569	0.0289795	0.814187
3	GO:0016724	MF	oxidoreductase activity, oxidizing metal ions, oxygen as acceptor	3/569	0.0263262	0.814187
3	GO:0004322	MF	ferroxidase activity	3/569	0.0263262	0.814187
8	GO:0035251	MF	UDP-glucosyltransferase activity	8/569	0.0265747	0.814187
2	GO:0004805	MF	trehalose-phosphatase activity	2/569	0.0278819	0.814187
3	GO:0016722	MF	oxidoreductase activity, oxidizing metal ions	3/569	0.0279089	0.814187
1	GO:0102877	MF	alpha-copaene synthase activity	1/569	0.0289795	0.814187
1	GO:0052723	MF	inositol hexakisphosphate 1-kinase activity	1/569	0.0289795	0.814187
1	GO:0052724	MF	inositol hexakisphosphate 3-kinase activity	1/569	0.0289795	0.814187
1	GO:0000832	MF	inositol hexakisphosphate 5-kinase activity	1/569	0.0289795	0.814187
1	GO:0033857	MF	diphosphoinositol-pentakisphosphate kinase activity	1/569	0.0289795	0.814187
1	GO:0045430	MF	chalcone isomerase activity	1/569	0.0289795	0.814187
1	GO:0000828	MF	inositol hexakisphosphate kinase activity	1/569	0.0289795	0.814187
1	GO:0000829	MF	inositol heptakisphosphate kinase activity	1/569	0.0289795	0.814187
1	GO:0016707	MF	gibberellin 3-beta-dioxygenase activity	1/569	0.0289795	0.814187
1	GO:0015115	MF	silicate transmembrane transporter activity	1/569	0.0289795	0.814187
1	GO:0004610	MF	phosphoacetylglucosamine mutase activity	1/569	0.0289795	0.814187
1	GO:0046429	MF	4-hydroxy-3-methylbut-2-en-1-yl diphosphate synthase activity	1/569	0.0289795	0.814187
1	GO:0102092	MF	5-diphosphoinositol pentakisphosphate 3-kinase activity	1/569	0.0289795	0.814187
2	GO:0006152	BP	purine nucleoside catabolic process	2/569	0.0308659	0.852677
11	GO:0044085	BP	cellular component biogenesis	11/569	0.0309385	0.852677
4	GO:0009312	BP	oligosaccharide biosynthetic process	4/569	0.0309689	0.852677
4	GO:0009738	BP	abscisic acid-activated signaling pathway	4/569	0.0309689	0.852677
2	GO:0016841	MF	ammonia-lyase activity	2/569	0.0308659	0.852677
8	GO:0006720	BP	isoprenoid metabolic process	8/569	0.0313611	0.860608
34	GO:0007165	BP	signal transduction	34/569	0.032578	0.891041
7	GO:0005887	CC	integral component of plasma membrane	7/569	0.0330751	0.901652
3	GO:0006284	BP	base-excision repair	3/569	0.0365621	0.977356
2	GO:0080163	BP	regulation of protein serine/threonine phosphatase activity	2/569	0.0371895	0.981422
2	GO:0034656	BP	nucleobase-containing small molecule catabolic process	2/569	0.0371895	0.981422
2	GO:0009164	BP	nucleoside catabolic process	2/569	0.0371895	0.981422
4	GO:0019888	MF	protein phosphatase regulator activity	4/569	0.0373784	0.983267
5	GO:0015144	MF	carbohydrate transmembrane transporter activity	5/569	0.0378392	0.98664
103	GO:0043169	MF	cation binding	103/569	0.0382173	0.98664
3	GO:0015165	MF	pyrimidine nucleotide-sugar transmembrane transporter activity	3/569	0.0384392	0.98664
5	GO:0098656	BP	anion transmembrane transport	5/569	0.0400543	0.992673
4	GO:0051084	BP	'de novo' posttranslational protein folding	4/569	0.0401396	0.992673
4	GO:0051085	BP	chaperone cofactor-dependent protein refolding	4/569	0.0401396	0.992673
4	GO:0019208	MF	phosphatase regulator activity	4/569	0.0401396	0.992673
4	GO:0051537	MF	2 iron, 2 sulfur cluster binding	4/569	0.0401396	0.992673
2	GO:0005983	BP	starch catabolic process	2/569	0.040521	0.993185
2	GO:0015086	MF	cadmium ion transmembrane transporter activity	2/569	0.040521	0.993185
2	GO:0019104	MF	DNA N-glycosylase activity	2/569	0.040521	0.993185
33	GO:0004674	MF	protein serine/threonine kinase activity	33/569	0.0407866	0.996737
6	GO:0008643	BP	carbohydrate transport	6/569	0.0411289	1
1	GO:0030186	BP	melatonin metabolic process	1/569	0.0431534	1
1	GO:0030187	BP	melatonin biosynthetic process	1/569	0.0431534	1
1	GO:0000495	BP	box H/ACA snoRNA 3'-end processing	1/569	0.0431534	1
1	GO:0006690	BP	icosanoid metabolic process	1/569	0.0431534	1
1	GO:0010597	BP	green leaf volatile biosynthetic process	1/569	0.0431534	1
1	GO:0006562	BP	proline catabolic process	1/569	0.0431534	1
1	GO:0071588	BP	hydrogen peroxide mediated signaling pathway	1/569	0.0431534	1
1	GO:0071395	BP	cellular response to jasmonic acid stimulus	1/569	0.0431534	1
1	GO:0002215	BP	defense response to nematode	1/569	0.0431534	1
1	GO:0033979	BP	box H/ACA snoRNA metabolic process	1/569	0.0431534	1
1	GO:0034964	BP	box H/ACA snoRNA processing	1/569	0.0431534	1
1	GO:0019372	BP	lipoxygenase pathway	1/569	0.0431534	1
5	GO:0005984	BP	disaccharide metabolic process	5/569	0.0435217	1
2	GO:0044347	BP	cell wall polysaccharide catabolic process	2/569	0.0439603	1
2	GO:0045493	BP	xylan catabolic process	2/569	0.0439603	1
2	GO:0044403	BP	symbiotic process	2/569	0.0439603	1
14	GO:0016051	BP	carbohydrate biosynthetic process	14/569	0.0448981	1
12	GO:0016052	BP	carbohydrate catabolic process	12/569	0.0452714	1
3	GO:0006826	BP	iron ion transport	3/569	0.0464266	1
2	GO:0022604	BP	regulation of cell morphogenesis	2/569	0.0475037	1
2	GO:1901658	BP	glycosyl compound catabolic process	2/569	0.0475037	1
4	GO:0004185	MF	serine-type carboxypeptidase activity	4/569	0.0415625	1
1	GO:0008661	MF	1-deoxy-D-xylulose-5-phosphate synthase activity	1/569	0.0431534	1
1	GO:0004865	MF	protein serine/threonine phosphatase inhibitor activity	1/569	0.0431534	1
1	GO:0102752	MF	1,4-alpha-glucan branching enzyme activity (using a glucosylated glycogenin as primer for glycogen synthesis)	1/569	0.0431534	1
2	GO:0016160	MF	amylase activity	2/569	0.0439603	1
2	GO:0008146	MF	sulfotransferase activity	2/569	0.0439603	1
28	GO:0046983	MF	protein dimerization activity	28/569	0.0456967	1
6	GO:0016298	MF	lipase activity	6/569	0.0472044	1
2	GO:0043295	MF	glutathione binding	2/569	0.0475037	1
2	GO:1900750	MF	oligopeptide binding	2/569	0.0475037	1
CK1_12 vs T1_12
Number	GO ID	Term Type	Description	Ratio_in_study	Pvalue	Padjust
13	GO:0072593	BP	reactive oxygen species metabolic process	13/385	3.87552e-07	0.00107868
13	GO:0042744	BP	hydrogen peroxide catabolic process	13/385	7.54969e-07	0.00107868
13	GO:0042743	BP	hydrogen peroxide metabolic process	13/385	7.96365e-07	0.00107868
13	GO:0009505	CC	plant-type cell wall	13/385	1.56123e-07	0.00107868
30	GO:0005576	CC	extracellular region	30/385	7.65304e-07	0.00107868
18	GO:0005618	CC	cell wall	18/385	1.04472e-06	0.00107868
18	GO:0030312	CC	external encapsulating structure	18/385	1.04472e-06	0.00107868
23	GO:0020037	MF	heme binding	23/385	6.26547e-07	0.00107868
23	GO:0046906	MF	tetrapyrrole binding	23/385	4.18943e-06	0.00314588
13	GO:0016684	MF	oxidoreductase activity, acting on peroxide as acceptor	13/385	6.92811e-06	0.00408758
13	GO:0004601	MF	peroxidase activity	13/385	6.92811e-06	0.00408758
3	GO:0015976	BP	carbon utilization	3/385	1.86991e-05	0.00757533
45	GO:0005886	CC	plasma membrane	45/385	1.92593e-05	0.00757533
11	GO:0048046	CC	apoplast	11/385	2.71866e-05	0.0102073
13	GO:0016209	MF	antioxidant activity	13/385	3.29337e-05	0.0118275
14	GO:0006979	BP	response to oxidative stress	14/385	7.00691e-05	0.0206704
2	GO:0005775	CC	vacuolar lumen	2/385	0.000289948	0.0704403
3	GO:0004089	MF	carbonate dehydratase activity	3/385	0.00048647	0.105743
2	GO:0048226	CC	Casparian strip	2/385	0.0005761	0.122015
2	GO:0009439	BP	cyanate metabolic process	2/385	0.00142148	0.255249
2	GO:0009440	BP	cyanate catabolic process	2/385	0.00142148	0.255249
47	GO:0016491	MF	oxidoreductase activity	47/385	0.00140432	0.255249
9	GO:0016709	MF	oxidoreductase activity, acting on paired donors, with incorporation or reduction of molecular oxygen, NAD(P)H as one donor, and incorporation of one atom of oxygen	9/385	0.00145543	0.255785
12	GO:0009506	CC	plasmodesma	12/385	0.00152771	0.261751
12	GO:0070161	CC	anchoring junction	12/385	0.00164782	0.261751
12	GO:0030054	CC	cell junction	12/385	0.00164782	0.261751
12	GO:0005911	CC	cell-cell junction	12/385	0.00164782	0.261751
3	GO:0047372	MF	acylglycerol lipase activity	3/385	0.00187067	0.286144
38	GO:0004672	MF	protein kinase activity	38/385	0.0036064	0.47284
12	GO:0004497	MF	monooxygenase activity	12/385	0.00418056	0.531252
15	GO:0044262	BP	cellular carbohydrate metabolic process	15/385	0.00531593	0.665297
27	GO:0004674	MF	protein serine/threonine kinase activity	27/385	0.00585316	0.721599
41	GO:0016773	MF	phosphotransferase activity, alcohol group as acceptor	41/385	0.00600604	0.729558
3	GO:0005267	MF	potassium channel activity	3/385	0.00671333	0.792173
42	GO:0009056	BP	catabolic process	42/385	0.00710322	0.814898
2	GO:0016308	MF	1-phosphatidylinositol-4-phosphate 5-kinase activity	2/385	0.00706122	0.814898
5	GO:0019748	BP	secondary metabolic process	5/385	0.00765388	0.861004
73	GO:0016020	CC	membrane	73/385	0.00771359	0.861004
14	GO:0016798	MF	hydrolase activity, acting on glycosyl bonds	14/385	0.00820593	0.896429
13	GO:0016705	MF	oxidoreductase activity, acting on paired donors, with incorporation or reduction of molecular oxygen	13/385	0.00854618	0.916772
1	GO:0097272	BP	ammonia homeostasis	1/385	0.0098761	0.939427
1	GO:0097275	BP	cellular ammonia homeostasis	1/385	0.0098761	0.939427
1	GO:0097167	BP	circadian regulation of translation	1/385	0.0098761	0.939427
1	GO:0051924	BP	regulation of calcium ion transport	1/385	0.0098761	0.939427
5	GO:0005984	BP	disaccharide metabolic process	5/385	0.0098947	0.939427
2	GO:0090599	MF	alpha-glucosidase activity	2/385	0.00938252	0.939427
2	GO:0004575	MF	sucrose alpha-glucosidase activity	2/385	0.00938252	0.939427
1	GO:0004451	MF	isocitrate lyase activity	1/385	0.0098761	0.939427
1	GO:0046976	MF	histone methyltransferase activity (H3-K27 specific)	1/385	0.0098761	0.939427
4	GO:0009698	BP	phenylpropanoid metabolic process	4/385	0.0109626	1
6	GO:0010410	BP	hemicellulose metabolic process	6/385	0.0127004	1
5	GO:0009311	BP	oligosaccharide metabolic process	5/385	0.0148302	1
4	GO:0010411	BP	xyloglucan metabolic process	4/385	0.0169201	1
3	GO:0006270	BP	DNA replication initiation	3/385	0.0180115	1
3	GO:0009699	BP	phenylpropanoid biosynthetic process	3/385	0.0180115	1
2	GO:0080163	BP	regulation of protein serine/threonine phosphatase activity	2/385	0.0180485	1
6	GO:0010383	BP	cell wall polysaccharide metabolic process	6/385	0.0188816	1
1	GO:0032922	BP	circadian regulation of gene expression	1/385	0.0196549	1
1	GO:0034329	BP	cell junction assembly	1/385	0.0196549	1
1	GO:0060178	BP	regulation of exocyst localization	1/385	0.0196549	1
1	GO:0007043	BP	cell-cell junction assembly	1/385	0.0196549	1
2	GO:0070507	BP	regulation of microtubule cytoskeleton organization	2/385	0.0197254	1
2	GO:0036388	BP	pre-replicative complex assembly	2/385	0.0197254	1
2	GO:1902299	BP	pre-replicative complex assembly involved in cell cycle DNA replication	2/385	0.0197254	1
2	GO:0006267	BP	pre-replicative complex assembly involved in nuclear cell cycle DNA replication	2/385	0.0197254	1
3	GO:0009808	BP	lignin metabolic process	3/385	0.0206732	1
2	GO:0044347	BP	cell wall polysaccharide catabolic process	2/385	0.0214648	1
2	GO:0045493	BP	xylan catabolic process	2/385	0.0214648	1
2	GO:0031145	BP	anaphase-promoting complex-dependent catabolic process	2/385	0.0232653	1
2	GO:0010256	BP	endomembrane system organization	2/385	0.0251258	1
6	GO:0000272	BP	polysaccharide catabolic process	6/385	0.0253938	1
3	GO:0005985	BP	sucrose metabolic process	3/385	0.0255629	1
4	GO:0031047	BP	gene silencing by RNA	4/385	0.0275261	1
1	GO:1905725	BP	protein localization to microtubule end	1/385	0.0293374	1
1	GO:0032261	BP	purine nucleotide salvage	1/385	0.0293374	1
1	GO:1904825	BP	protein localization to microtubule plus-end	1/385	0.0293374	1
1	GO:0032264	BP	IMP salvage	1/385	0.0293374	1
1	GO:1902969	BP	mitotic DNA replication	1/385	0.0293374	1
1	GO:0061687	BP	detoxification of inorganic compound	1/385	0.0293374	1
1	GO:0006690	BP	icosanoid metabolic process	1/385	0.0293374	1
1	GO:0010597	BP	green leaf volatile biosynthetic process	1/385	0.0293374	1
1	GO:0035372	BP	protein localization to microtubule	1/385	0.0293374	1
1	GO:0019878	BP	lysine biosynthetic process via aminoadipic acid	1/385	0.0293374	1
1	GO:0010273	BP	detoxification of copper ion	1/385	0.0293374	1
1	GO:0009652	BP	thigmotropism	1/385	0.0293374	1
1	GO:0019372	BP	lipoxygenase pathway	1/385	0.0293374	1
2	GO:0032886	BP	regulation of microtubule-based process	2/385	0.0310525	1
10	GO:0044264	BP	cellular polysaccharide metabolic process	10/385	0.0323871	1
6	GO:0044036	BP	cell wall macromolecule metabolic process	6/385	0.0332535	1
2	GO:0009809	BP	lignin biosynthetic process	2/385	0.0352785	1
1	GO:0019755	BP	one-carbon compound transport	1/385	0.0389245	1
1	GO:0034330	BP	cell junction organization	1/385	0.0389245	1
1	GO:0015840	BP	urea transport	1/385	0.0389245	1
1	GO:0008612	BP	peptidyl-lysine modification to peptidyl-hypusine	1/385	0.0389245	1
1	GO:0045216	BP	cell-cell junction organization	1/385	0.0389245	1
12	GO:0005976	BP	polysaccharide metabolic process	12/385	0.0407687	1
3	GO:0044550	BP	secondary metabolite biosynthetic process	3/385	0.040909	1
2	GO:0000727	BP	double-strand break repair via break-induced replication	2/385	0.0420046	1
1	GO:0080183	BP	response to photooxidative stress	1/385	0.0484171	1
1	GO:0044380	BP	protein localization to cytoskeleton	1/385	0.0484171	1
1	GO:1905623	BP	positive regulation of leaf development	1/385	0.0484171	1
1	GO:0006431	BP	methionyl-tRNA aminoacylation	1/385	0.0484171	1
1	GO:0072698	BP	protein localization to microtubule cytoskeleton	1/385	0.0484171	1
2	GO:0071944	CC	cell periphery	2/385	0.0148883	1
2	GO:0042555	CC	MCM complex	2/385	0.0251258	1
1	GO:0031390	CC	Ctf18 RFC-like complex	1/385	0.0293374	1
1	GO:0035371	CC	microtubule plus-end	1/385	0.0293374	1
1	GO:0009514	CC	glyoxysome	1/385	0.0389245	1
1	GO:0005658	CC	alpha DNA polymerase:primase complex	1/385	0.0484171	1
1	GO:1990752	CC	microtubule end	1/385	0.0484171	1
9	GO:0038023	MF	signaling receptor activity	9/385	0.011896	1
9	GO:0060089	MF	molecular transducer activity	9/385	0.0174708	1
1	GO:0003876	MF	AMP deaminase activity	1/385	0.0196549	1
1	GO:0050498	MF	oxidoreductase activity, acting on paired donors, with incorporation or reduction of molecular oxygen, with 2-oxoglutarate as one donor, and the other dehydrogenated	1/385	0.0196549	1
1	GO:0051777	MF	ent-kaurenoate oxidase activity	1/385	0.0196549	1
1	GO:0102717	MF	DIBOA-glucoside oxygenase activity	1/385	0.0196549	1
1	GO:0047623	MF	adenosine-phosphate deaminase activity	1/385	0.0196549	1
1	GO:0034038	MF	deoxyhypusine synthase activity	1/385	0.0196549	1
1	GO:0015115	MF	silicate transmembrane transporter activity	1/385	0.0196549	1
2	GO:0004564	MF	beta-fructofuranosidase activity	2/385	0.0197254	1
12	GO:0004553	MF	hydrolase activity, hydrolyzing O-glycosyl compounds	12/385	0.019958	1
2	GO:0019187	MF	beta-1,4-mannosyltransferase activity	2/385	0.0251258	1
2	GO:0051753	MF	mannan synthase activity	2/385	0.0251258	1
2	GO:0010427	MF	abscisic acid binding	2/385	0.0251258	1
2	GO:0019840	MF	isoprenoid binding	2/385	0.0290206	1
2	GO:0046556	MF	alpha-L-arabinofuranosidase activity	2/385	0.0290206	1
1	GO:0008897	MF	holo-[acyl-carrier-protein] synthase activity	1/385	0.0293374	1
1	GO:0102250	MF	linear malto-oligosaccharide phosphorylase activity	1/385	0.0293374	1
1	GO:0102499	MF	SHG alpha-glucan phosphorylase activity	1/385	0.0293374	1
1	GO:0051010	MF	microtubule plus-end binding	1/385	0.0293374	1
1	GO:0008184	MF	glycogen phosphorylase activity	1/385	0.0293374	1
137	GO:0043167	MF	ion binding	137/385	0.0298031	1
4	GO:0004620	MF	phospholipase activity	4/385	0.0306765	1
3	GO:0001228	MF	DNA-binding transcription activator activity, RNA polymerase II-specific	3/385	0.034561	1
3	GO:0001216	MF	DNA-binding transcription activator activity	3/385	0.034561	1
1	GO:0004421	MF	hydroxymethylglutaryl-CoA synthase activity	1/385	0.0389245	1
2	GO:0051119	MF	sugar transmembrane transporter activity	2/385	0.0397126	1
2	GO:0005249	MF	voltage-gated potassium channel activity	2/385	0.0420046	1
4	GO:0030247	MF	polysaccharide binding	4/385	0.0423292	1
2	GO:0016762	MF	xyloglucan:xyloglucosyl transferase activity	2/385	0.0467326	1
3	GO:0010181	MF	FMN binding	3/385	0.0478014	1
6	GO:0004675	MF	transmembrane receptor protein serine/threonine kinase activity	6/385	0.0480993	1
1	GO:0004645	MF	1,4-alpha-oligoglucan phosphorylase activity	1/385	0.0484171	1
1	GO:0016165	MF	linoleate 13S-lipoxygenase activity	1/385	0.0484171	1
1	GO:0004825	MF	methionine-tRNA ligase activity	1/385	0.0484171	1
2	GO:0022843	MF	voltage-gated cation channel activity	2/385	0.0491663	1
CK0_24 vs T0_24
Number	GO ID	Term Type	Description	Ratio_in_study	Pvalue	Padjust
4	GO:0042542	BP	response to hydrogen peroxide	4/39	1.75372e-07	0.00116086
4	GO:0051259	BP	protein complex oligomerization	4/39	2.8108e-07	0.00116086
4	GO:0043621	MF	protein self-association	4/39	5.2027e-07	0.00143248
4	GO:0000302	BP	response to reactive oxygen species	4/39	2.88653e-06	0.00596068
2	GO:0035336	BP	long-chain fatty-acyl-CoA metabolic process	2/39	1.45915e-05	0.017218
2	GO:0102965	MF	alcohol-forming fatty acyl-CoA reductase activity	2/39	1.45915e-05	0.017218
2	GO:0080019	MF	fatty-acyl-CoA reductase (alcohol-forming) activity	2/39	1.45915e-05	0.017218
4	GO:0009408	BP	response to heat	4/39	2.11004e-05	0.0217862
2	GO:0035337	BP	fatty-acyl-CoA metabolic process	2/39	2.72031e-05	0.0249664
2	GO:0010345	BP	suberin biosynthetic process	2/39	4.36639e-05	0.0360664
4	GO:0009651	BP	response to salt stress	4/39	4.80405e-05	0.036074
5	GO:0006979	BP	response to oxidative stress	5/39	5.44936e-05	0.0375097
4	GO:0006970	BP	response to osmotic stress	4/39	8.25606e-05	0.0524577
2	GO:0009813	BP	flavonoid biosynthetic process	2/39	0.000115996	0.0684376
2	GO:0009812	BP	flavonoid metabolic process	2/39	0.000147708	0.0813378
2	GO:1901568	BP	fatty acid derivative metabolic process	2/39	0.000243478	0.125696
4	GO:0009266	BP	response to temperature stimulus	4/39	0.00036342	0.176579
4	GO:0051082	MF	unfolded protein binding	4/39	0.000455764	0.209145
4	GO:0010035	BP	response to inorganic substance	4/39	0.000817993	0.355612
1	GO:0036191	MF	indolin-2-one monooxygenase activity	1/39	0.00100044	0.393505
4	GO:0006457	BP	protein folding	4/39	0.00115346	0.433072
2	GO:0009699	BP	phenylpropanoid biosynthetic process	2/39	0.00145147	0.521268
2	GO:0035383	BP	thioester metabolic process	2/39	0.00160959	0.531809
2	GO:0006637	BP	acyl-CoA metabolic process	2/39	0.00160959	0.531809
4	GO:1901700	BP	response to oxygen-containing compound	4/39	0.00198564	0.591727
5	GO:0065003	BP	protein-containing complex assembly	5/39	0.00200585	0.591727
1	GO:0016210	MF	naringenin-chalcone synthase activity	1/39	0.0019999	0.591727
2	GO:0044550	BP	secondary metabolite biosynthetic process	2/39	0.00272152	0.773958
5	GO:0009628	BP	response to abiotic stimulus	5/39	0.00292993	0.773958
1	GO:0034051	BP	negative regulation of plant-type hypersensitive response	1/39	0.00299838	0.773958
1	GO:0045486	MF	naringenin 3-dioxygenase activity	1/39	0.00299838	0.773958
2	GO:0009698	BP	phenylpropanoid metabolic process	2/39	0.00345771	0.865476
1	GO:0071365	BP	cellular response to auxin stimulus	1/39	0.0039959	0.915497
1	GO:1901703	BP	protein localization involved in auxin polar transport	1/39	0.0039959	0.915497
5	GO:0043933	BP	protein-containing complex subunit organization	5/39	0.00401762	0.915497
5	GO:0042221	BP	response to chemical	5/39	0.00458791	0.915497
1	GO:0042360	BP	vitamin E metabolic process	1/39	0.00499244	0.915497
1	GO:0010189	BP	vitamin E biosynthetic process	1/39	0.00499244	0.915497
10	GO:0050896	BP	response to stimulus	10/39	0.00572588	0.915497
1	GO:0046283	BP	anthocyanin-containing compound metabolic process	1/39	0.00598801	0.915497
1	GO:0042362	BP	fat-soluble vitamin biosynthetic process	1/39	0.00598801	0.915497
1	GO:0006775	BP	fat-soluble vitamin metabolic process	1/39	0.00598801	0.915497
1	GO:0009718	BP	anthocyanin-containing compound biosynthetic process	1/39	0.00598801	0.915497
5	GO:0022607	BP	cellular component assembly	5/39	0.0062863	0.915497
2	GO:0033865	BP	nucleoside bisphosphate metabolic process	2/39	0.00656824	0.915497
2	GO:0033875	BP	ribonucleoside bisphosphate metabolic process	2/39	0.00656824	0.915497
2	GO:0034032	BP	purine nucleoside bisphosphate metabolic process	2/39	0.00656824	0.915497
2	GO:0019748	BP	secondary metabolic process	2/39	0.00677956	0.915497
1	GO:0032309	BP	icosanoid secretion	1/39	0.00698261	0.915497
1	GO:1903963	BP	arachidonate transport	1/39	0.00698261	0.915497
1	GO:0010363	BP	regulation of plant-type hypersensitive response	1/39	0.00698261	0.915497
1	GO:0050777	BP	negative regulation of immune response	1/39	0.00698261	0.915497
1	GO:0071715	BP	icosanoid transport	1/39	0.00698261	0.915497
1	GO:0045595	BP	regulation of cell differentiation	1/39	0.00698261	0.915497
1	GO:0050482	BP	arachidonic acid secretion	1/39	0.00698261	0.915497
1	GO:1901571	BP	fatty acid derivative transport	1/39	0.00698261	0.915497
1	GO:0045824	BP	negative regulation of innate immune response	1/39	0.00698261	0.915497
1	GO:0015909	BP	long-chain fatty acid transport	1/39	0.00698261	0.915497
1	GO:0045550	MF	geranylgeranyl reductase activity	1/39	0.00598801	0.915497
2	GO:0004620	MF	phospholipase activity	2/39	0.00636	0.915497
2	GO:0016620	MF	oxidoreductase activity, acting on the aldehyde or oxo group of donors, NAD or NADP as acceptor	2/39	0.00656824	0.915497
2	GO:0046148	BP	pigment biosynthetic process	2/39	0.00732126	0.9449
1	GO:0004623	MF	phospholipase A2 activity	1/39	0.00797623	0.983339
2	GO:0046942	BP	carboxylic acid transport	2/39	0.00834406	0.998868
2	GO:0015849	BP	organic acid transport	2/39	0.00834406	0.998868
3	GO:0006790	BP	sulfur compound metabolic process	3/39	0.00879307	1
1	GO:0002683	BP	negative regulation of immune system process	1/39	0.00996059	1
1	GO:0015908	BP	fatty acid transport	1/39	0.0109513	1
1	GO:0043069	BP	negative regulation of programmed cell death	1/39	0.0119411	1
1	GO:0032102	BP	negative regulation of response to external stimulus	1/39	0.0119411	1
1	GO:0002832	BP	negative regulation of response to biotic stimulus	1/39	0.0119411	1
8	GO:0006950	BP	response to stress	8/39	0.0121977	1
3	GO:0044264	BP	cellular polysaccharide metabolic process	3/39	0.0129021	1
2	GO:0015711	BP	organic anion transport	2/39	0.015096	1
3	GO:0071555	BP	cell wall organization	3/39	0.0154225	1
2	GO:0042440	BP	pigment metabolic process	2/39	0.0157111	1
2	GO:0010410	BP	hemicellulose metabolic process	2/39	0.0160227	1
3	GO:0045229	BP	external encapsulating structure organization	3/39	0.0168619	1
1	GO:0060548	BP	negative regulation of cell death	1/39	0.0168754	1
1	GO:0031348	BP	negative regulation of defense response	1/39	0.0178594	1
2	GO:0010383	BP	cell wall polysaccharide metabolic process	2/39	0.0189448	1
1	GO:0032870	BP	cellular response to hormone stimulus	1/39	0.0198245	1
2	GO:0042546	BP	cell wall biogenesis	2/39	0.0229786	1
3	GO:0071554	BP	cell wall organization or biogenesis	3/39	0.0230614	1
2	GO:0044036	BP	cell wall macromolecule metabolic process	2/39	0.0242708	1
2	GO:0030154	BP	cell differentiation	2/39	0.0269426	1
3	GO:0005976	BP	polysaccharide metabolic process	3/39	0.0270464	1
2	GO:0006820	BP	anion transport	2/39	0.027727	1
1	GO:0010224	BP	response to UV-B	1/39	0.0286201	1
1	GO:0015718	BP	monocarboxylic acid transport	1/39	0.0305642	1
1	GO:0009626	BP	plant-type hypersensitive response	1/39	0.0305642	1
1	GO:0034050	BP	host programmed cell death induced by symbiont	1/39	0.0305642	1
3	GO:0044262	BP	cellular carbohydrate metabolic process	3/39	0.0324277	1
2	GO:0016042	BP	lipid catabolic process	2/39	0.033046	1
1	GO:0015995	BP	chlorophyll biosynthetic process	1/39	0.0354079	1
1	GO:0012501	BP	programmed cell death	1/39	0.0363738	1
1	GO:0071495	BP	cellular response to endogenous stimulus	1/39	0.0363738	1
1	GO:0051275	BP	beta-glucan catabolic process	1/39	0.0373387	1
1	GO:0030245	BP	cellulose catabolic process	1/39	0.0373387	1
1	GO:0043248	BP	proteasome assembly	1/39	0.0383027	1
3	GO:0006952	BP	defense response	3/39	0.0413429	1
2	GO:0048869	BP	cellular developmental process	2/39	0.0417046	1
1	GO:0043067	BP	regulation of programmed cell death	1/39	0.0440672	1
1	GO:0010417	BP	glucuronoxylan biosynthetic process	1/39	0.0469367	1
1	GO:0010413	BP	glucuronoxylan metabolic process	1/39	0.0469367	1
1	GO:0008219	BP	cell death	1/39	0.0488451	1
1	GO:0010941	BP	regulation of cell death	1/39	0.0497979	1
4	GO:0005576	CC	extracellular region	4/39	0.0109938	1
3	GO:0009535	CC	chloroplast thylakoid membrane	3/39	0.0138353	1
3	GO:0055035	CC	plastid thylakoid membrane	3/39	0.0138353	1
3	GO:0042651	CC	thylakoid membrane	3/39	0.0153447	1
3	GO:0034357	CC	photosynthetic membrane	3/39	0.0153447	1
1	GO:0008540	CC	proteasome regulatory particle, base subcomplex	1/39	0.034441	1
2	GO:0016903	MF	oxidoreductase activity, acting on the aldehyde or oxo group of donors	2/39	0.00992779	1
1	GO:1990380	MF	Lys48-specific deubiquitinase activity	1/39	0.0129299	1
1	GO:0016807	MF	cysteine-type carboxypeptidase activity	1/39	0.0129299	1
1	GO:0070004	MF	cysteine-type exopeptidase activity	1/39	0.0129299	1
2	GO:0016298	MF	lipase activity	2/39	0.0137514	1
3	GO:0016705	MF	oxidoreductase activity, acting on paired donors, with incorporation or reduction of molecular oxygen	3/39	0.0201419	1
2	GO:0008514	MF	organic anion transmembrane transporter activity	2/39	0.0235288	1
1	GO:0047372	MF	acylglycerol lipase activity	1/39	0.0247205	1
7	GO:0016491	MF	oxidoreductase activity	7/39	0.0267758	1
2	GO:0016765	MF	transferase activity, transferring alkyl or aryl (other than methyl) groups	2/39	0.0273337	1
3	GO:0020037	MF	heme binding	3/39	0.0324277	1
3	GO:0016747	MF	transferase activity, transferring acyl groups other than amino-acyl groups	3/39	0.0326632	1
1	GO:0016762	MF	xyloglucan:xyloglucosyl transferase activity	1/39	0.034441	1
1	GO:0008810	MF	cellulase activity	1/39	0.0354079	1
2	GO:0052689	MF	carboxylic ester hydrolase activity	2/39	0.0360632	1
1	GO:0016628	MF	oxidoreductase activity, acting on the CH-CH group of donors, NAD or NADP as acceptor	1/39	0.0392658	1
3	GO:0016746	MF	transferase activity, transferring acyl groups	3/39	0.0421479	1
1	GO:0016706	MF	2-oxoglutarate-dependent dioxygenase activity	1/39	0.0421494	1
3	GO:0046906	MF	tetrapyrrole binding	3/39	0.0430972	1
1	GO:0042285	MF	xylosyltransferase activity	1/39	0.0459811	1
CK1_24 vs T1_24
Number	GO ID	Term Type	Description	Ratio_in_study	Pvalue	Padjust
10	GO:0009611	BP	response to wounding	10/278	1.69506e-07	0.00140012
11	GO:0009966	BP	regulation of signal transduction	11/278	2.2861e-06	0.00169049
11	GO:0023051	BP	regulation of signaling	11/278	2.56225e-06	0.00169049
9	GO:0031347	BP	regulation of defense response	9/278	2.59967e-06	0.00169049
11	GO:0010646	BP	regulation of cell communication	11/278	2.66058e-06	0.00169049
15	GO:0048583	BP	regulation of response to stimulus	15/278	5.08107e-06	0.00299783
54	GO:0050896	BP	response to stimulus	54/278	7.41789e-06	0.00350594
17	GO:0010033	BP	response to organic substance	17/278	7.64006e-06	0.00350594
15	GO:1901700	BP	response to oxygen-containing compound	15/278	8.55778e-06	0.00353436
26	GO:0003700	MF	DNA-binding transcription factor activity	26/278	8.31085e-06	0.00353436
6	GO:0009968	BP	negative regulation of signal transduction	6/278	1.53748e-05	0.00541238
6	GO:0023057	BP	negative regulation of signaling	6/278	1.53748e-05	0.00541238
6	GO:0010648	BP	negative regulation of cell communication	6/278	1.53748e-05	0.00541238
22	GO:0042221	BP	response to chemical	22/278	1.5726e-05	0.00541238
7	GO:0048585	BP	negative regulation of response to stimulus	7/278	2.60391e-05	0.00860332
3	GO:1900458	BP	negative regulation of brassinosteroid mediated signaling pathway	3/278	2.9195e-05	0.00927502
10	GO:0080134	BP	regulation of response to stress	10/278	3.71811e-05	0.0112756
5	GO:0003872	MF	6-phosphofructokinase activity	5/278	3.85911e-05	0.0112756
5	GO:0008443	MF	phosphofructokinase activity	5/278	5.04807e-05	0.0119591
2	GO:0019955	MF	cytokine binding	2/278	5.0674e-05	0.0119591
3	GO:0009938	BP	negative regulation of gibberellic acid mediated signaling pathway	3/278	5.67433e-05	0.0130194
26	GO:0140110	MF	transcription regulator activity	26/278	7.61845e-05	0.0165601
37	GO:0016773	MF	phosphotransferase activity, alcohol group as acceptor	37/278	0.000117296	0.0242216
5	GO:2000022	BP	regulation of jasmonic acid mediated signaling pathway	5/278	0.000128493	0.0258866
6	GO:0008037	BP	cell recognition	6/278	0.000158423	0.0284473
6	GO:0048544	BP	recognition of pollen	6/278	0.000158423	0.0284473
2	GO:1990841	MF	promoter-specific chromatin binding	2/278	0.000151304	0.0284473
7	GO:0009415	BP	response to water	7/278	0.000186638	0.0328007
7	GO:0001101	BP	response to acid chemical	7/278	0.000249765	0.0429805
3	GO:1900457	BP	regulation of brassinosteroid mediated signaling pathway	3/278	0.000270429	0.0437988
3	GO:0009937	BP	regulation of gibberellic acid mediated signaling pathway	3/278	0.000270429	0.0437988
23	GO:0043565	MF	sequence-specific DNA binding	23/278	0.000267181	0.0437988
11	GO:0009725	BP	response to hormone	11/278	0.000325011	0.0508526
4	GO:0006002	BP	fructose 6-phosphate metabolic process	4/278	0.000326294	0.0508526
43	GO:0016301	MF	kinase activity	43/278	0.000407769	0.0623735
3	GO:0010152	BP	pollen maturation	3/278	0.00043385	0.0639928
3	GO:0047334	MF	diphosphate-fructose-6-phosphate 1-phosphotransferase activity	3/278	0.00043385	0.0639928
11	GO:0009719	BP	response to endogenous stimulus	11/278	0.00044797	0.0649164
32	GO:0005886	CC	plasma membrane	32/278	0.000492249	0.070103
5	GO:0019200	MF	carbohydrate kinase activity	5/278	0.000501799	0.0702519
3	GO:1901072	BP	glucosamine-containing compound catabolic process	3/278	0.000571646	0.0715424
3	GO:0006030	BP	chitin metabolic process	3/278	0.000571646	0.0715424
3	GO:0046348	BP	amino sugar catabolic process	3/278	0.000571646	0.0715424
3	GO:0006032	BP	chitin catabolic process	3/278	0.000571646	0.0715424
3	GO:0006026	BP	aminoglycan catabolic process	3/278	0.000571646	0.0715424
24	GO:0004674	MF	protein serine/threonine kinase activity	24/278	0.000569826	0.0715424
32	GO:0004672	MF	protein kinase activity	32/278	0.000571607	0.0715424
2	GO:0046209	BP	nitric oxide metabolic process	2/278	0.000745872	0.0800117
2	GO:0006809	BP	nitric oxide biosynthetic process	2/278	0.000745872	0.0800117
3	GO:0019187	MF	beta-1,4-mannosyltransferase activity	3/278	0.000734616	0.0800117
3	GO:0051753	MF	mannan synthase activity	3/278	0.000734616	0.0800117
2	GO:0009703	MF	nitrate reductase (NADH) activity	2/278	0.000745872	0.0800117
2	GO:0050463	MF	nitrate reductase [NAD(P)H] activity	2/278	0.000745872	0.0800117
2	GO:0050464	MF	nitrate reductase (NADPH) activity	2/278	0.000745872	0.0800117
3	GO:0006022	BP	aminoglycan metabolic process	3/278	0.000826074	0.0874792
3	GO:1901071	BP	glucosamine-containing compound metabolic process	3/278	0.000924455	0.0954499
3	GO:0021700	BP	developmental maturation	3/278	0.000924455	0.0954499
2	GO:0046857	MF	oxidoreductase activity, acting on other nitrogenous compounds as donors, with NAD or NADP as acceptor	2/278	0.0010393	0.105983
6	GO:0009414	BP	response to water deprivation	6/278	0.00109117	0.108497
10	GO:0051707	BP	response to other organism	10/278	0.00111613	0.108497
3	GO:0009749	BP	response to glucose	3/278	0.00114277	0.108497
8	GO:0046527	MF	glucosyltransferase activity	8/278	0.00110867	0.108497
3	GO:0015301	MF	anion:anion antiporter activity	3/278	0.00114277	0.108497
3	GO:0140323	MF	solute:anion antiporter activity	3/278	0.00114277	0.108497
13	GO:0009605	BP	response to external stimulus	13/278	0.00115916	0.108803
7	GO:0051213	MF	dioxygenase activity	7/278	0.0012267	0.113848
3	GO:0034284	BP	response to monosaccharide	3/278	0.00126308	0.114649
3	GO:0009746	BP	response to hexose	3/278	0.00126308	0.114649
10	GO:0043207	BP	response to external biotic stimulus	10/278	0.00130243	0.115678
3	GO:0009753	BP	response to jasmonic acid	3/278	0.00139108	0.116708
6	GO:0009737	BP	response to abscisic acid	6/278	0.0013988	0.116708
2	GO:0008940	MF	nitrate reductase activity	2/278	0.00137922	0.116708
6	GO:0097305	BP	response to alcohol	6/278	0.00148512	0.122671
10	GO:0044419	BP	interspecies interaction between organisms	10/278	0.00158951	0.12885
2	GO:0019676	BP	ammonia assimilation cycle	2/278	0.00176494	0.138842
2	GO:0009625	BP	response to insect	2/278	0.00176494	0.138842
2	GO:0008271	MF	secondary active sulfate transmembrane transporter activity	2/278	0.00176494	0.138842
7	GO:0044036	BP	cell wall macromolecule metabolic process	7/278	0.00181453	0.141396
38	GO:0006950	BP	response to stress	38/278	0.00188215	0.143949
3	GO:0016762	MF	xyloglucan:xyloglucosyl transferase activity	3/278	0.0019834	0.148935
2	GO:0010200	BP	response to chitin	2/278	0.0021958	0.157667
2	GO:1903409	BP	reactive oxygen species biosynthetic process	2/278	0.0021958	0.157667
10	GO:0009607	BP	response to biotic stimulus	10/278	0.00221421	0.157667
2	GO:0045181	MF	glutamate synthase activity, NAD(P)H as acceptor	2/278	0.0021958	0.157667
2	GO:0016040	MF	glutamate synthase (NADH) activity	2/278	0.0021958	0.157667
2	GO:0015116	MF	sulfate transmembrane transporter activity	2/278	0.0021958	0.157667
3	GO:0009751	BP	response to salicylic acid	3/278	0.00233005	0.163103
3	GO:0004568	MF	chitinase activity	3/278	0.00233005	0.163103
2	GO:2001057	BP	reactive nitrogen species metabolic process	2/278	0.00267114	0.179576
2	GO:0042126	BP	nitrate metabolic process	2/278	0.00267114	0.179576
2	GO:0042128	BP	nitrate assimilation	2/278	0.00267114	0.179576
2	GO:0043546	MF	molybdopterin cofactor binding	2/278	0.00267114	0.179576
4	GO:0009738	BP	abscisic acid-activated signaling pathway	4/278	0.00273797	0.182384
2	GO:0005746	CC	mitochondrial respirasome	2/278	0.00319032	0.205875
2	GO:0016661	MF	oxidoreductase activity, acting on other nitrogenous compounds as donors	2/278	0.00319032	0.205875
6	GO:0009651	BP	response to salt stress	6/278	0.00324814	0.207982
3	GO:0016998	BP	cell wall macromolecule catabolic process	3/278	0.00358627	0.217813
2	GO:0008535	BP	respiratory chain complex IV assembly	2/278	0.00375268	0.223001
2	GO:0033617	BP	mitochondrial cytochrome c oxidase assembly	2/278	0.00375268	0.223001
2	GO:0015930	MF	glutamate synthase activity	2/278	0.00375268	0.223001
13	GO:0006952	BP	defense response	13/278	0.00380658	0.224285
3	GO:0000030	MF	mannosyltransferase activity	3/278	0.00382859	0.224285
3	GO:0009723	BP	response to ethylene	3/278	0.00408067	0.237368
6	GO:0033993	BP	response to lipid	6/278	0.004216	0.243525
2	GO:0006537	BP	glutamate biosynthetic process	2/278	0.00435759	0.248233
2	GO:0019740	BP	nitrogen utilization	2/278	0.00435759	0.248233
3	GO:0006040	BP	amino sugar metabolic process	3/278	0.0046145	0.261067
3	GO:0009845	BP	seed germination	3/278	0.0054911	0.304406
4	GO:0010411	BP	xyloglucan metabolic process	4/278	0.00560805	0.306771
6	GO:0006970	BP	response to osmotic stress	6/278	0.00636713	0.333658
2	GO:0042538	BP	hyperosmotic salinity response	2/278	0.00642135	0.333658
8	GO:0006073	BP	cellular glucan metabolic process	8/278	0.0064508	0.333658
6	GO:0042546	BP	cell wall biogenesis	6/278	0.00690603	0.333658
1	GO:0009595	BP	detection of biotic stimulus	1/278	0.00713131	0.333658
1	GO:0032055	BP	negative regulation of translation in response to stress	1/278	0.00713131	0.333658
1	GO:1990570	BP	GDP-mannose transmembrane transport	1/278	0.00713131	0.333658
1	GO:0098543	BP	detection of other organism	1/278	0.00713131	0.333658
1	GO:0052542	BP	defense response by callose deposition	1/278	0.00713131	0.333658
1	GO:0052544	BP	defense response by callose deposition in cell wall	1/278	0.00713131	0.333658
1	GO:0052482	BP	defense response by cell wall thickening	1/278	0.00713131	0.333658
1	GO:0016045	BP	detection of bacterium	1/278	0.00713131	0.333658
1	GO:0098581	BP	detection of external biotic stimulus	1/278	0.00713131	0.333658
1	GO:0043555	BP	regulation of translation in response to stress	1/278	0.00713131	0.333658
2	GO:0071941	BP	nitrogen cycle metabolic process	2/278	0.00719021	0.333658
2	GO:0009863	BP	salicylic acid mediated signaling pathway	2/278	0.00719021	0.333658
2	GO:0010118	BP	stomatal movement	2/278	0.00719021	0.333658
55	GO:0016020	CC	membrane	55/278	0.00713143	0.333658
2	GO:0016639	MF	oxidoreductase activity, acting on the CH-NH2 group of donors, NAD or NADP as acceptor	2/278	0.00642135	0.333658
2	GO:0030151	MF	molybdenum ion binding	2/278	0.00642135	0.333658
1	GO:0102003	MF	Delta8-sphingolipid desaturase activity	1/278	0.00713131	0.333658
1	GO:0016847	MF	1-aminocyclopropane-1-carboxylate synthase activity	1/278	0.00713131	0.333658
1	GO:0052631	MF	sphingolipid delta-8 desaturase activity	1/278	0.00713131	0.333658
3	GO:0016881	MF	acid-amino acid ligase activity	3/278	0.00716077	0.333658
2	GO:0051538	MF	3 iron, 4 sulfur cluster binding	2/278	0.00719021	0.333658
8	GO:0044042	BP	glucan metabolic process	8/278	0.00748404	0.343028
3	GO:0009833	BP	plant-type primary cell wall biogenesis	3/278	0.0082915	0.370204
3	GO:0009743	BP	response to carbohydrate	3/278	0.00869035	0.383655
2	GO:0031408	BP	oxylipin biosynthetic process	2/278	0.00884573	0.386591
81	GO:0016740	MF	transferase activity	81/278	0.00917555	0.398895
2	GO:0006972	BP	hyperosmotic response	2/278	0.00973119	0.420836
3	GO:0016760	MF	cellulose synthase (UDP-forming) activity	3/278	0.00995359	0.428212
5	GO:0009733	BP	response to auxin	5/278	0.0103101	0.438978
2	GO:1901682	MF	sulfur compound transmembrane transporter activity	2/278	0.0106543	0.449004
3	GO:0016759	MF	cellulose synthase activity	3/278	0.0108519	0.45501
8	GO:0010035	BP	response to inorganic substance	8/278	0.0111887	0.46676
4	GO:0030243	BP	cellulose metabolic process	4/278	0.0115301	0.478587
3	GO:0004867	MF	serine-type endopeptidase inhibitor activity	3/278	0.0117957	0.484738
3	GO:0009084	BP	glutamine family amino acid biosynthetic process	3/278	0.0122847	0.502334
2	GO:0031407	BP	oxylipin metabolic process	2/278	0.0126114	0.510638
2	GO:2000377	BP	regulation of reactive oxygen species metabolic process	2/278	0.0126114	0.510638
5	GO:0016879	MF	ligase activity, forming carbon-nitrogen bonds	5/278	0.0127467	0.513598
2	GO:0080050	BP	regulation of seed development	2/278	0.0136441	0.521737
2	GO:0009739	BP	response to gibberellin	2/278	0.0136441	0.521737
3	GO:1901136	BP	carbohydrate derivative catabolic process	3/278	0.0138208	0.521737
1	GO:0019427	BP	acetyl-CoA biosynthetic process from acetate	1/278	0.014212	0.521737
1	GO:0052386	BP	cell wall thickening	1/278	0.014212	0.521737
1	GO:0009413	BP	response to flooding	1/278	0.014212	0.521737
1	GO:2001007	BP	negative regulation of cellulose biosynthetic process	1/278	0.014212	0.521737
1	GO:0052543	BP	callose deposition in cell wall	1/278	0.014212	0.521737
1	GO:0052545	BP	callose localization	1/278	0.014212	0.521737
1	GO:0042353	BP	fucose biosynthetic process	1/278	0.014212	0.521737
1	GO:0033037	BP	polysaccharide localization	1/278	0.014212	0.521737
1	GO:0000719	BP	photoreactive repair	1/278	0.014212	0.521737
1	GO:0090480	BP	purine nucleotide-sugar transmembrane transport	1/278	0.014212	0.521737
3	GO:0009523	CC	photosystem II	3/278	0.0132972	0.521737
4	GO:0071949	MF	FAD binding	4/278	0.0131997	0.521737
6	GO:0050660	MF	flavin adenine dinucleotide binding	6/278	0.0140102	0.521737
1	GO:0000170	MF	sphingosine hydroxylase activity	1/278	0.014212	0.521737
1	GO:1901974	MF	glycerate transmembrane transporter activity	1/278	0.014212	0.521737
1	GO:0043879	MF	glycolate transmembrane transporter activity	1/278	0.014212	0.521737
1	GO:0003987	MF	acetate-CoA ligase activity	1/278	0.014212	0.521737
12	GO:0046906	MF	tetrapyrrole binding	12/278	0.0145178	0.530608
20	GO:0007165	BP	signal transduction	20/278	0.0146464	0.532947
6	GO:0015297	MF	antiporter activity	6/278	0.0164391	0.592958
2	GO:0006536	BP	glutamate metabolic process	2/278	0.0169527	0.601585
2	GO:1990748	BP	cellular detoxification	2/278	0.0169527	0.601585
45	GO:0003677	MF	DNA binding	45/278	0.0172587	0.606624
4	GO:0010243	BP	response to organonitrogen compound	4/278	0.0173941	0.608792
7	GO:0098542	BP	defense response to other organism	7/278	0.0179698	0.626289
2	GO:0009768	BP	photosynthesis, light harvesting in photosystem I	2/278	0.0181238	0.629002
14	GO:0009628	BP	response to abiotic stimulus	14/278	0.0185541	0.641243
3	GO:0014070	BP	response to organic cyclic compound	3/278	0.0196982	0.675134
11	GO:0048523	BP	negative regulation of cellular process	11/278	0.0205452	0.680082
1	GO:0032412	BP	regulation of ion transmembrane transporter activity	1/278	0.0212423	0.680082
1	GO:0022898	BP	regulation of transmembrane transporter activity	1/278	0.0212423	0.680082
1	GO:0032409	BP	regulation of transporter activity	1/278	0.0212423	0.680082
1	GO:0010728	BP	regulation of hydrogen peroxide biosynthetic process	1/278	0.0212423	0.680082
1	GO:0010359	BP	regulation of anion channel activity	1/278	0.0212423	0.680082
1	GO:1903426	BP	regulation of reactive oxygen species biosynthetic process	1/278	0.0212423	0.680082
1	GO:0002215	BP	defense response to nematode	1/278	0.0212423	0.680082
1	GO:0008911	MF	lactaldehyde dehydrogenase activity	1/278	0.0212423	0.680082
1	GO:0003913	MF	DNA photolyase activity	1/278	0.0212423	0.680082
1	GO:0008886	MF	glyceraldehyde-3-phosphate dehydrogenase (NADP+) (non-phosphorylating) activity	1/278	0.0212423	0.680082
1	GO:0016920	MF	pyroglutamyl-peptidase activity	1/278	0.0212423	0.680082
1	GO:0004737	MF	pyruvate decarboxylase activity	1/278	0.0212423	0.680082
1	GO:0016208	MF	AMP binding	1/278	0.0212423	0.680082
3	GO:0002831	BP	regulation of response to biotic stimulus	3/278	0.0216905	0.689091
3	GO:0016702	MF	oxidoreductase activity, acting on single donors with incorporation of molecular oxygen, incorporation of two atoms of oxygen	3/278	0.0216905	0.689091
2	GO:0098754	BP	detoxification	2/278	0.0218344	0.691004
3	GO:0030244	BP	cellulose biosynthetic process	3/278	0.0223782	0.705512
44	GO:0016772	MF	transferase activity, transferring phosphorus-containing groups	44/278	0.0225468	0.705687
32	GO:0016491	MF	oxidoreductase activity	32/278	0.0225546	0.705687
3	GO:0032101	BP	regulation of response to external stimulus	3/278	0.0230777	0.707768
2	GO:0009765	BP	photosynthesis, light harvesting	2/278	0.0231353	0.707768
2	GO:0009867	BP	jasmonic acid mediated signaling pathway	2/278	0.0231353	0.707768
3	GO:0030414	MF	peptidase inhibitor activity	3/278	0.0230777	0.707768
3	GO:0061135	MF	endopeptidase regulator activity	3/278	0.0230777	0.707768
3	GO:0004866	MF	endopeptidase inhibitor activity	3/278	0.0230777	0.707768
3	GO:0006541	BP	glutamine metabolic process	3/278	0.023789	0.722415
3	GO:0061134	MF	peptidase regulator activity	3/278	0.023789	0.722415
2	GO:0031305	CC	integral component of mitochondrial inner membrane	2/278	0.0244673	0.725254
2	GO:0031304	CC	intrinsic component of mitochondrial inner membrane	2/278	0.0244673	0.725254
8	GO:0044264	BP	cellular polysaccharide metabolic process	8/278	0.0252063	0.74094
2	GO:0051606	BP	detection of stimulus	2/278	0.0258299	0.75412
2	GO:0034765	BP	regulation of ion transmembrane transport	2/278	0.0272227	0.773034
2	GO:0034762	BP	regulation of transmembrane transport	2/278	0.0272227	0.773034
4	GO:0009620	BP	response to fungus	4/278	0.0280527	0.773034
1	GO:0080141	BP	regulation of jasmonic acid biosynthetic process	1/278	0.0282226	0.773034
1	GO:0080140	BP	regulation of jasmonic acid metabolic process	1/278	0.0282226	0.773034
1	GO:2000033	BP	regulation of seed dormancy process	1/278	0.0282226	0.773034
1	GO:0090332	BP	stomatal closure	1/278	0.0282226	0.773034
1	GO:0071365	BP	cellular response to auxin stimulus	1/278	0.0282226	0.773034
1	GO:1901703	BP	protein localization involved in auxin polar transport	1/278	0.0282226	0.773034
1	GO:0010540	BP	basipetal auxin transport	1/278	0.0282226	0.773034
10	GO:0005976	BP	polysaccharide metabolic process	10/278	0.0282635	0.773034
2	GO:0016638	MF	oxidoreductase activity, acting on the CH-NH2 group of donors	2/278	0.0272227	0.773034
1	GO:0015665	MF	alcohol transmembrane transporter activity	1/278	0.0282226	0.773034
1	GO:0045544	MF	gibberellin 20-oxidase activity	1/278	0.0282226	0.773034
1	GO:0052739	MF	phosphatidylserine 1-acylhydrolase activity	1/278	0.0282226	0.773034
1	GO:0008444	MF	CDP-diacylglycerol-glycerol-3-phosphate 3-phosphatidyltransferase activity	1/278	0.0282226	0.773034
5	GO:0035251	MF	UDP-glucosyltransferase activity	5/278	0.0302865	0.820218
4	GO:0051273	BP	beta-glucan metabolic process	4/278	0.0315057	0.850448
1	GO:0032951	BP	regulation of beta-glucan biosynthetic process	1/278	0.0351534	0.9218
1	GO:2000034	BP	regulation of seed maturation	1/278	0.0351534	0.9218
1	GO:2001006	BP	regulation of cellulose biosynthetic process	1/278	0.0351534	0.9218
1	GO:0032950	BP	regulation of beta-glucan metabolic process	1/278	0.0351534	0.9218
1	GO:2000068	BP	regulation of defense response to insect	1/278	0.0351534	0.9218
1	GO:0042549	BP	photosystem II stabilization	1/278	0.0351534	0.9218
1	GO:0016165	MF	linoleate 13S-lipoxygenase activity	1/278	0.0351534	0.9218
8	GO:0071555	BP	cell wall organization	8/278	0.0353728	0.924619
10	GO:0020037	MF	heme binding	10/278	0.0357098	0.930482
3	GO:0016701	MF	oxidoreductase activity, acting on single donors with incorporation of molecular oxygen	3/278	0.0376736	0.9542
2	GO:0000155	MF	phosphorelay sensor kinase activity	2/278	0.0377752	0.9542
2	GO:0140299	MF	small molecule sensor activity	2/278	0.0377752	0.9542
2	GO:0016706	MF	2-oxoglutarate-dependent dioxygenase activity	2/278	0.0377752	0.9542
4	GO:0006633	BP	fatty acid biosynthetic process	4/278	0.03913	0.977104
2	GO:0043269	BP	regulation of ion transport	2/278	0.0393917	0.977104
2	GO:0016775	MF	phosphotransferase activity, nitrogenous group as acceptor	2/278	0.0393917	0.977104
2	GO:0004673	MF	protein histidine kinase activity	2/278	0.0393917	0.977104
3	GO:0018298	BP	protein-chromophore linkage	3/278	0.0395271	0.977527
4	GO:1901698	BP	response to nitrogen compound	4/278	0.0404944	0.989198
4	GO:0009409	BP	response to cold	4/278	0.0418855	0.989198
1	GO:1900908	BP	regulation of olefin metabolic process	1/278	0.0420349	0.989198
1	GO:0010364	BP	regulation of ethylene biosynthetic process	1/278	0.0420349	0.989198
1	GO:0006290	BP	pyrimidine dimer repair	1/278	0.0420349	0.989198
1	GO:0031335	BP	regulation of sulfur amino acid metabolic process	1/278	0.0420349	0.989198
1	GO:0042436	BP	indole-containing compound catabolic process	1/278	0.0420349	0.989198
1	GO:1900911	BP	regulation of olefin biosynthetic process	1/278	0.0420349	0.989198
1	GO:0046218	BP	indolalkylamine catabolic process	1/278	0.0420349	0.989198
1	GO:0006569	BP	tryptophan catabolic process	1/278	0.0420349	0.989198
1	GO:0070189	BP	kynurenine metabolic process	1/278	0.0420349	0.989198
1	GO:0019441	BP	tryptophan catabolic process to kynurenine	1/278	0.0420349	0.989198
1	GO:0002238	BP	response to molecule of fungal origin	1/278	0.0420349	0.989198
1	GO:0006083	BP	acetate metabolic process	1/278	0.0420349	0.989198
1	GO:0005458	MF	GDP-mannose transmembrane transporter activity	1/278	0.0420349	0.989198
1	GO:0042879	MF	aldonate transmembrane transporter activity	1/278	0.0420349	0.989198
1	GO:0004097	MF	catechol oxidase activity	1/278	0.0420349	0.989198
2	GO:0033108	BP	mitochondrial respiratory chain complex assembly	2/278	0.0478534	1
10	GO:0016053	BP	organic acid biosynthetic process	10/278	0.0478792	1
10	GO:0046394	BP	carboxylic acid biosynthetic process	10/278	0.0478792	1
1	GO:0050777	BP	negative regulation of immune response	1/278	0.0488675	1
1	GO:0010310	BP	regulation of hydrogen peroxide metabolic process	1/278	0.0488675	1
1	GO:0045824	BP	negative regulation of innate immune response	1/278	0.0488675	1
1	GO:0080027	BP	response to herbivore	1/278	0.0488675	1
2	GO:0098573	CC	intrinsic component of mitochondrial membrane	2/278	0.0443947	1
2	GO:0032592	CC	integral component of mitochondrial membrane	2/278	0.0443947	1
9	GO:0004553	MF	hydrolase activity, hydrolyzing O-glycosyl compounds	9/278	0.0428073	1
1	GO:0004316	MF	3-oxoacyl-[acyl-carrier-protein] reductase (NADPH) activity	1/278	0.0488675	1
1	GO:0102132	MF	3-oxo-pimeloyl-[acp] methyl ester reductase activity	1/278	0.0488675	1
1	GO:0102131	MF	3-oxo-glutaryl-[acp] methyl ester reductase activity	1/278	0.0488675	1
Ratio_in_study：The proportion of this GO in the target gene set
BP: Biological process
CC: Cellular component
MF:Molecular function
