# Supplementary material for: Regulation of salt tolerance in the roots of Zea mays by L-histidine through transcriptome analysis
Source: Front Plant Sci. 2022 Nov 28;13:1049954. doi: 10.3389/fpls.2022.1049954 (PMC9742451; doi:10.3389/fpls.2022.1049954)
Supplement: Supplementary file 7 [file Table_7.xls]

## Sheet: Sheet1
TABLE S7 | KEGG enrichment analysis
CK0 12 vs T0 12
Num	Pathway id	Description	Ratio_in_study	Pvalue	Padjust	First Category	Second Category
12	map00500	Starch and sucrose metabolism	12/266	0.000452583	0.0171981	Metabolism	Carbohydrate metabolism
18	map04075	Plant hormone signal transduction	18/266	0.000349032	0.0265265	Environmental Information Processing	Signal transduction
4	map00591	Linoleic acid metabolism	4/266	0.00109344	0.0277004	Metabolism	Lipid metabolism
12	map00940	Phenylpropanoid biosynthesis	12/266	0.00165691	0.0314812	Metabolism	Biosynthesis of other secondary metabolites
6	map00250	Alanine, aspartate and glutamate metabolism	6/266	0.0104885	0.113875	Metabolism	Amino acid metabolism
3	map00450	Selenocompound metabolism	3/266	0.00982106	0.1244	Metabolism	Metabolism of other amino acids
4	map00920	Sulfur metabolism	4/266	0.0134807	0.128066	Metabolism	Energy metabolism
3	map00261	Monobactam biosynthesis	3/266	0.00899141	0.136669	Metabolism	Biosynthesis of other secondary metabolites
2	map00430	Taurine and hypotaurine metabolism	2/266	0.0255067	0.21539	Metabolism	Metabolism of other amino acids
4	map00592	alpha-Linolenic acid metabolism	4/266	0.0286679	0.217876	Metabolism	Lipid metabolism
2	map00905	Brassinosteroid biosynthesis	2/266	0.050398	0.319188	Metabolism	Metabolism of terpenoids and polyketides
4	map00380	Tryptophan metabolism	4/266	0.0480823	0.332205	Metabolism	Amino acid metabolism
3	map00220	Arginine biosynthesis	3/266	0.0790786	0.375623	Metabolism	Amino acid metabolism
2	map00904	Diterpenoid biosynthesis	2/266	0.0851234	0.380552	Metabolism	Metabolism of terpenoids and polyketides
4	map00900	Terpenoid backbone biosynthesis	4/266	0.0713734	0.387455	Metabolism	Metabolism of terpenoids and polyketides
5	map00630	Glyoxylate and dicarboxylate metabolism	5/266	0.0779433	0.394913	Metabolism	Carbohydrate metabolism
7	map00520	Amino sugar and nucleotide sugar metabolism	7/266	0.0698531	0.408372	Metabolism	Carbohydrate metabolism
3	map03410	Base excision repair	3/266	0.109349	0.461695	Genetic Information Processing	Replication and repair
2	map00073	Cutin, suberine and wax biosynthesis	2/266	0.120348	0.481391	Metabolism	Lipid metabolism
8	map04144	Endocytosis	8/266	0.160322	0.487377	Cellular Processes	Transport and catabolism
4	map04070	Phosphatidylinositol signaling system	4/266	0.157221	0.497866	Environmental Information Processing	Signal transduction
2	map00360	Phenylalanine metabolism	2/266	0.134347	0.510518	Metabolism	Amino acid metabolism
1	map00944	Flavone and flavonol biosynthesis	1/266	0.154877	0.511767	Metabolism	Biosynthesis of other secondary metabolites
1	map00072	Synthesis and degradation of ketone bodies	1/266	0.189706	0.514915	Metabolism	Lipid metabolism
2	map00650	Butanoate metabolism	2/266	0.183197	0.515666	Metabolism	Carbohydrate metabolism
4	map00562	Inositol phosphate metabolism	4/266	0.149406	0.51613	Metabolism	Carbohydrate metabolism
3	map00941	Flavonoid biosynthesis	3/266	0.14333	0.518717	Metabolism	Biosynthesis of other secondary metabolites
1	map00440	Phosphonate and phosphinate metabolism	1/266	0.178258	0.521062	Metabolism	Metabolism of other amino acids
2	map00910	Nitrogen metabolism	2/266	0.208493	0.546395	Metabolism	Energy metabolism
2	map00945	Stilbenoid, diarylheptanoid and gingerol biosynthesis	2/266	0.254747	0.64536	Metabolism	Biosynthesis of other secondary metabolites
1	map00909	Sesquiterpenoid and triterpenoid biosynthesis	1/266	0.361711	0.763613	Metabolism	Metabolism of terpenoids and polyketides
2	map00310	Lysine degradation	2/266	0.321713	0.764069	Metabolism	Amino acid metabolism
1	map00603	Glycosphingolipid biosynthesis - globo and isoglobo series	1/266	0.352685	0.765831	Metabolism	Glycan biosynthesis and metabolism
3	map00260	Glycine, serine and threonine metabolism	3/266	0.373953	0.76812	Metabolism	Amino acid metabolism
1	map00730	Thiamine metabolism	1/266	0.404994	0.769488	Metabolism	Metabolism of cofactors and vitamins
1	map04933	AGE-RAGE signaling pathway in diabetic complications	1/266	0.315293	0.772976	Human Diseases	Endocrine and metabolic disease
5	map04016	MAPK signaling pathway - plant	5/266	0.397784	0.775169	Environmental Information Processing	Signal transduction
1	map00950	Isoquinoline alkaloid biosynthesis	1/266	0.388043	0.776087	Metabolism	Biosynthesis of other secondary metabolites
2	map00280	Valine, leucine and isoleucine degradation	2/266	0.337005	0.776134	Metabolism	Amino acid metabolism
2	map00460	Cyanoamino acid metabolism	2/266	0.337005	0.776134	Metabolism	Metabolism of other amino acids
2	map00052	Galactose metabolism	2/266	0.468178	0.847179	Metabolism	Carbohydrate metabolism
2	map04712	Circadian rhythm - plant	2/266	0.463583	0.859325	Organismal Systems	Environmental adaptation
1	map01040	Biosynthesis of unsaturated fatty acids	1/266	0.569338	0.920631	Metabolism	Lipid metabolism
3	map00230	Purine metabolism	3/266	0.568512	0.93928	Metabolism	Nucleotide metabolism
1	map00640	Propanoate metabolism	1/266	0.557054	0.940802	Metabolism	Carbohydrate metabolism
1	map00410	beta-Alanine metabolism	1/266	0.609719	0.945687	Metabolism	Metabolism of other amino acids
1	map00350	Tyrosine metabolism	1/266	0.550782	0.95135	Metabolism	Amino acid metabolism
2	map00051	Fructose and mannose metabolism	2/266	0.538368	0.951535	Metabolism	Carbohydrate metabolism
3	map00564	Glycerophospholipid metabolism	3/266	0.608892	0.964079	Metabolism	Lipid metabolism
1	map00190	Oxidative phosphorylation	1/266	0.999426	0.999426	Metabolism	Energy metabolism
2	map00040	Pentose and glucuronate interconversions	2/266	0.693839	1	Metabolism	Carbohydrate metabolism
2	map00710	Carbon fixation in photosynthetic organisms	2/266	0.693839	1	Metabolism	Energy metabolism
1	map00130	Ubiquinone and other terpenoid-quinone biosynthesis	1/266	0.697064	1	Metabolism	Metabolism of cofactors and vitamins
1	map00071	Fatty acid degradation	1/266	0.717662	1	Metabolism	Lipid metabolism
1	map03060	Protein export	1/266	0.740545	1	Genetic Information Processing	Folding, sorting and degradation
1	map00330	Arginine and proline metabolism	1/266	0.744175	1	Metabolism	Amino acid metabolism
2	map00270	Cysteine and methionine metabolism	2/266	0.757701	1	Metabolism	Amino acid metabolism
1	map03022	Basal transcription factors	1/266	0.761581	1	Genetic Information Processing	Transcription
2	map00480	Glutathione metabolism	2/266	0.765126	1	Metabolism	Metabolism of other amino acids
1	map00600	Sphingolipid metabolism	1/266	0.787008	1	Metabolism	Lipid metabolism
2	map00195	Photosynthesis	2/266	0.823495	1	Metabolism	Energy metabolism
1	map00240	Pyrimidine metabolism	1/266	0.830041	1	Metabolism	Nucleotide metabolism
4	map04141	Protein processing in endoplasmic reticulum	4/266	0.842182	1	Genetic Information Processing	Folding, sorting and degradation
2	map00010	Glycolysis / Gluconeogenesis	2/266	0.86998	1	Metabolism	Carbohydrate metabolism
1	map00620	Pyruvate metabolism	1/266	0.897789	1	Metabolism	Carbohydrate metabolism
1	map00561	Glycerolipid metabolism	1/266	0.913744	1	Metabolism	Lipid metabolism
1	map03008	Ribosome biogenesis in eukaryotes	1/266	0.919636	1	Genetic Information Processing	Translation
1	map04145	Phagosome	1/266	0.936827	1	Cellular Processes	Transport and catabolism
2	map03040	Spliceosome	2/266	0.961676	1	Genetic Information Processing	Transcription
2	map04626	Plant-pathogen interaction	2/266	0.964747	1	Organismal Systems	Environmental adaptation
1	map03015	mRNA surveillance pathway	1/266	0.969354	1	Genetic Information Processing	Translation
1	map03018	RNA degradation	1/266	0.969786	1	Genetic Information Processing	Folding, sorting and degradation
5	map03010	Ribosome	5/266	0.971197	1	Genetic Information Processing	Translation
1	map04120	Ubiquitin mediated proteolysis	1/266	0.975237	1	Genetic Information Processing	Folding, sorting and degradation
1	map03440	Homologous recombination	1/266	0.982892	1	Genetic Information Processing	Replication and repair
1	map03013	RNA transport	1/266	0.9923	1	Genetic Information Processing	Translation
CK1 12 vs T1 12
Num	Pathway id	Description	Ratio_in_study	Pvalue	Padjust	First Category	Second Category
15	map00940	Phenylpropanoid biosynthesis	15/178	2.86121e-07	1.74534e-05	Metabolism	Biosynthesis of other secondary metabolites
13	map04075	Plant hormone signal transduction	13/178	0.00112578	0.0343364	Environmental Information Processing	Signal transduction
8	map00500	Starch and sucrose metabolism	8/178	0.00405734	0.0824992	Metabolism	Carbohydrate metabolism
2	map00905	Brassinosteroid biosynthesis	2/178	0.024222	0.246257	Metabolism	Metabolism of terpenoids and polyketides
4	map00052	Galactose metabolism	4/178	0.0213859	0.260908	Metabolism	Carbohydrate metabolism
3	map00910	Nitrogen metabolism	3/178	0.0192763	0.293963	Metabolism	Energy metabolism
2	map00531	Glycosaminoglycan degradation	2/178	0.046453	0.404805	Metabolism	Glycan biosynthesis and metabolism
1	map00604	Glycosphingolipid biosynthesis - ganglio series	1/178	0.0721515	0.550155	Metabolism	Glycan biosynthesis and metabolism
2	map00650	Butanoate metabolism	2/178	0.0959238	0.65015	Metabolism	Carbohydrate metabolism
1	map00402	Benzoxazinoid biosynthesis	1/178	0.114592	0.699013	Metabolism	Biosynthesis of other secondary metabolites
2	map00945	Stilbenoid, diarylheptanoid and gingerol biosynthesis	2/178	0.13855	0.704294	Metabolism	Biosynthesis of other secondary metabolites
1	map00072	Synthesis and degradation of ketone bodies	1/178	0.131023	0.726582	Metabolism	Lipid metabolism
1	map00430	Taurine and hypotaurine metabolism	1/178	0.155102	0.727788	Metabolism	Metabolism of other amino acids
2	map00592	alpha-Linolenic acid metabolism	2/178	0.181035	0.788794	Metabolism	Lipid metabolism
1	map00901	Indole alkaloid biosynthesis	1/178	0.286262	0.831522	Metabolism	Biosynthesis of other secondary metabolites
1	map00904	Diterpenoid biosynthesis	1/178	0.279538	0.852591	Metabolism	Metabolism of terpenoids and polyketides
1	map00591	Linoleic acid metabolism	1/178	0.265901	0.853682	Metabolism	Lipid metabolism
1	map00360	Phenylalanine metabolism	1/178	0.350161	0.854392	Metabolism	Amino acid metabolism
1	map00770	Pantothenate and CoA biosynthesis	1/178	0.325314	0.862789	Metabolism	Metabolism of cofactors and vitamins
1	map00380	Tryptophan metabolism	1/178	0.601298	0.873314	Metabolism	Amino acid metabolism
1	map00450	Selenocompound metabolism	1/178	0.258987	0.877677	Metabolism	Metabolism of other amino acids
1	map00511	Other glycan degradation	1/178	0.216119	0.878882	Metabolism	Glycan biosynthesis and metabolism
2	map00040	Pentose and glucuronate interconversions	2/178	0.477578	0.882797	Metabolism	Carbohydrate metabolism
1	map00563	Glycosylphosphatidylinositol (GPI)-anchor biosynthesis	1/178	0.318956	0.884378	Metabolism	Glycan biosynthesis and metabolism
1	map00053	Ascorbate and aldarate metabolism	1/178	0.536564	0.884606	Metabolism	Carbohydrate metabolism
3	map00195	Photosynthesis	3/178	0.34954	0.888413	Metabolism	Energy metabolism
1	map00280	Valine, leucine and isoleucine degradation	1/178	0.553667	0.888781	Metabolism	Amino acid metabolism
1	map00330	Arginine and proline metabolism	1/178	0.59753	0.889008	Metabolism	Amino acid metabolism
1	map00400	Phenylalanine, tyrosine and tryptophan biosynthesis	1/178	0.570141	0.89176	Metabolism	Amino acid metabolism
3	map03030	DNA replication	3/178	0.497233	0.892095	Genetic Information Processing	Replication and repair
1	map00061	Fatty acid biosynthesis	1/178	0.52777	0.894277	Metabolism	Lipid metabolism
4	map04144	Endocytosis	4/178	0.471607	0.899001	Cellular Processes	Transport and catabolism
2	map00230	Purine metabolism	2/178	0.589886	0.899576	Metabolism	Nucleotide metabolism
1	map00970	Aminoacyl-tRNA biosynthesis	1/178	0.723849	0.901118	Genetic Information Processing	Translation
1	map00250	Alanine, aspartate and glutamate metabolism	1/178	0.710523	0.902956	Metabolism	Amino acid metabolism
1	map00030	Pentose phosphate pathway	1/178	0.666586	0.903595	Metabolism	Carbohydrate metabolism
1	map00513	Various types of N-glycan biosynthesis	1/178	0.461388	0.907893	Metabolism	Glycan biosynthesis and metabolism
1	map00051	Fructose and mannose metabolism	1/178	0.702223	0.911395	Metabolism	Carbohydrate metabolism
2	map00630	Glyoxylate and dicarboxylate metabolism	2/178	0.449857	0.914709	Metabolism	Carbohydrate metabolism
3	map04016	MAPK signaling pathway - plant	3/178	0.524868	0.91477	Environmental Information Processing	Signal transduction
5	map04626	Plant-pathogen interaction	5/178	0.255966	0.918466	Organismal Systems	Environmental adaptation
1	map00240	Pyrimidine metabolism	1/178	0.693685	0.919887	Metabolism	Nucleotide metabolism
2	map04070	Phosphatidylinositol signaling system	2/178	0.408414	0.922714	Environmental Information Processing	Signal transduction
1	map00900	Terpenoid backbone biosynthesis	1/178	0.650515	0.922823	Metabolism	Metabolism of terpenoids and polyketides
1	map04712	Circadian rhythm - plant	1/178	0.650515	0.922823	Organismal Systems	Environmental adaptation
3	map04120	Ubiquitin mediated proteolysis	3/178	0.442186	0.930115	Genetic Information Processing	Folding, sorting and degradation
2	map00562	Inositol phosphate metabolism	2/178	0.398636	0.935261	Metabolism	Carbohydrate metabolism
1	map00260	Glycine, serine and threonine metabolism	1/178	0.771323	0.941014	Metabolism	Amino acid metabolism
3	map00520	Amino sugar and nucleotide sugar metabolism	3/178	0.432371	0.941952	Metabolism	Carbohydrate metabolism
1	map00603	Glycosphingolipid biosynthesis - globo and isoglobo series	1/178	0.252007	0.960778	Metabolism	Glycan biosynthesis and metabolism
1	map00480	Glutathione metabolism	1/178	0.844758	0.972269	Metabolism	Metabolism of other amino acids
1	map04145	Phagosome	1/178	0.841794	0.987489	Cellular Processes	Transport and catabolism
1	map00010	Glycolysis / Gluconeogenesis	1/178	0.90779	0.988843	Metabolism	Carbohydrate metabolism
1	map00564	Glycerophospholipid metabolism	1/178	0.879765	0.993808	Metabolism	Lipid metabolism
1	map03010	Ribosome	1/178	0.998843	0.998843	Genetic Information Processing	Translation
1	map00270	Cysteine and methionine metabolism	1/178	0.840291	1	Metabolism	Amino acid metabolism
1	map03018	RNA degradation	1/178	0.903312	1	Genetic Information Processing	Folding, sorting and degradation
1	map03013	RNA transport	1/178	0.961184	1	Genetic Information Processing	Translation
1	map03040	Spliceosome	1/178	0.966357	1	Genetic Information Processing	Transcription
1	map04141	Protein processing in endoplasmic reticulum	1/178	0.981573	1	Genetic Information Processing	Folding, sorting and degradation
1	map00190	Oxidative phosphorylation	1/178	0.993143	1	Metabolism	Energy metabolism
CK0 24 vs T0 24
Num	Pathway id	Description	Ratio_in_study	Pvalue	Padjust	First Category	Second Category
2	map00073	Cutin, suberine and wax biosynthesis	2/20	0.000915979	0.00778582	Metabolism	Lipid metabolism
4	map04141	Protein processing in endoplasmic reticulum	4/20	0.000858184	0.0145891	Genetic Information Processing	Folding, sorting and degradation
2	map00941	Flavonoid biosynthesis	2/20	0.00429437	0.0243348	Metabolism	Biosynthesis of other secondary metabolites
2	map04146	Peroxisome	2/20	0.0151577	0.0515361	Cellular Processes	Transport and catabolism
1	map00402	Benzoxazinoid biosynthesis	1/20	0.013526	0.0574853	Metabolism	Biosynthesis of other secondary metabolites
1	map00590	Arachidonic acid metabolism	1/20	0.0370318	0.0899343	Metabolism	Lipid metabolism
1	map00591	Linoleic acid metabolism	1/20	0.0339963	0.0963228	Metabolism	Lipid metabolism
1	map00565	Ether lipid metabolism	1/20	0.0609918	0.129608	Metabolism	Lipid metabolism
1	map00130	Ubiquinone and other terpenoid-quinone biosynthesis	1/20	0.0853474	0.14509	Metabolism	Metabolism of cofactors and vitamins
1	map00860	Porphyrin and chlorophyll metabolism	1/20	0.0968237	0.149637	Metabolism	Metabolism of cofactors and vitamins
1	map00900	Terpenoid backbone biosynthesis	1/20	0.110977	0.157217	Metabolism	Metabolism of terpenoids and polyketides
1	map04712	Circadian rhythm - plant	1/20	0.110977	0.157217	Organismal Systems	Environmental adaptation
1	map00592	alpha-Linolenic acid metabolism	1/20	0.0834212	0.157573	Metabolism	Lipid metabolism
1	map00480	Glutathione metabolism	1/20	0.188141	0.228457	Metabolism	Metabolism of other amino acids
1	map00564	Glycerophospholipid metabolism	1/20	0.211024	0.239161	Metabolism	Lipid metabolism
1	map00940	Phenylpropanoid biosynthesis	1/20	0.28372	0.301453	Metabolism	Biosynthesis of other secondary metabolites
1	map04075	Plant hormone signal transduction	1/20	0.421774	0.421774	Environmental Information Processing	Signal transduction
CK1 24 vs T1 24
Num	Pathway id	Description	Ratio_in_study	Pvalue	Padjust	First Category	Second Category
18	map04075	Plant hormone signal transduction	18/120	3.69974e-09	1.62789e-07	Environmental Information Processing	Signal transduction
11	map00010	Glycolysis / Gluconeogenesis	11/120	5.7445e-07	1.26379e-05	Metabolism	Carbohydrate metabolism
5	map00910	Nitrogen metabolism	5/120	4.03544e-05	0.000591864	Metabolism	Energy metabolism
6	map00030	Pentose phosphate pathway	6/120	9.59141e-05	0.00105506	Metabolism	Carbohydrate metabolism
6	map00051	Fructose and mannose metabolism	6/120	0.000164109	0.00144416	Metabolism	Carbohydrate metabolism
3	map00591	Linoleic acid metabolism	3/120	0.00114858	0.00842294	Metabolism	Lipid metabolism
2	map00196	Photosynthesis - antenna proteins	2/120	0.0171563	0.10784	Metabolism	Energy metabolism
2	map00908	Zeatin biosynthesis	2/120	0.0530678	0.212271	Metabolism	Metabolism of terpenoids and polyketides
5	map04016	MAPK signaling pathway - plant	5/120	0.0394869	0.217178	Environmental Information Processing	Signal transduction
3	map00250	Alanine, aspartate and glutamate metabolism	3/120	0.0505149	0.222266	Metabolism	Amino acid metabolism
2	map00350	Tyrosine metabolism	2/120	0.0498999	0.243955	Metabolism	Amino acid metabolism
2	map00592	alpha-Linolenic acid metabolism	2/120	0.0959178	0.351698	Metabolism	Lipid metabolism
1	map00430	Taurine and hypotaurine metabolism	1/120	0.10725	0.363	Metabolism	Metabolism of other amino acids
4	map00940	Phenylpropanoid biosynthesis	4/120	0.137983	0.43366	Metabolism	Biosynthesis of other secondary metabolites
3	map00564	Glycerophospholipid metabolism	3/120	0.168346	0.435718	Metabolism	Lipid metabolism
2	map00052	Galactose metabolism	2/120	0.158536	0.435973	Metabolism	Carbohydrate metabolism
1	map00902	Monoterpenoid biosynthesis	1/120	0.208097	0.436013	Metabolism	Metabolism of terpenoids and polyketides
3	map00520	Amino sugar and nucleotide sugar metabolism	3/120	0.220889	0.441778	Metabolism	Carbohydrate metabolism
1	map00905	Brassinosteroid biosynthesis	1/120	0.151177	0.443453	Metabolism	Metabolism of terpenoids and polyketides
1	map00590	Arachidonic acid metabolism	1/120	0.203083	0.446783	Metabolism	Lipid metabolism
4	map04626	Plant-pathogen interaction	4/120	0.198493	0.459669	Organismal Systems	Environmental adaptation
1	map00950	Isoquinoline alkaloid biosynthesis	1/120	0.198037	0.484092	Metabolism	Biosynthesis of other secondary metabolites
2	map00630	Glyoxylate and dicarboxylate metabolism	2/120	0.272994	0.500489	Metabolism	Carbohydrate metabolism
2	map00270	Cysteine and methionine metabolism	2/120	0.346908	0.508799	Metabolism	Amino acid metabolism
1	map02010	ABC transporters	1/120	0.336471	0.510508	Environmental Information Processing	Membrane transport
1	map00565	Ether lipid metabolism	1/120	0.315167	0.513606	Metabolism	Lipid metabolism
1	map00100	Steroid biosynthesis	1/120	0.328029	0.515475	Metabolism	Lipid metabolism
2	map00620	Pyruvate metabolism	2/120	0.270667	0.517798	Metabolism	Carbohydrate metabolism
1	map00220	Arginine biosynthesis	1/120	0.365197	0.518344	Metabolism	Amino acid metabolism
1	map00640	Propanoate metabolism	1/120	0.306457	0.518619	Metabolism	Carbohydrate metabolism
2	map00561	Glycerolipid metabolism	2/120	0.29856	0.525465	Metabolism	Lipid metabolism
1	map00071	Fatty acid degradation	1/120	0.433523	0.578031	Metabolism	Lipid metabolism
1	map00400	Phenylalanine, tyrosine and tryptophan biosynthesis	1/120	0.433523	0.578031	Metabolism	Amino acid metabolism
2	map03018	RNA degradation	2/120	0.462981	0.582033	Genetic Information Processing	Folding, sorting and degradation
3	map04144	Endocytosis	3/120	0.426394	0.586291	Cellular Processes	Transport and catabolism
1	map04712	Circadian rhythm - plant	1/120	0.5072	0.603157	Organismal Systems	Environmental adaptation
1	map00600	Sphingolipid metabolism	1/120	0.500915	0.612229	Metabolism	Lipid metabolism
1	map00562	Inositol phosphate metabolism	1/120	0.605309	0.700884	Metabolism	Carbohydrate metabolism
1	map00710	Carbon fixation in photosynthetic organisms	1/120	0.66327	0.748305	Metabolism	Energy metabolism
1	map00480	Glutathione metabolism	1/120	0.714603	0.786063	Metabolism	Metabolism of other amino acids
1	map00230	Purine metabolism	1/120	0.738947	0.793016	Metabolism	Nucleotide metabolism
1	map00195	Photosynthesis	1/120	0.759702	0.795879	Metabolism	Energy metabolism
1	map03013	RNA transport	1/120	0.887737	0.908382	Genetic Information Processing	Translation
1	map04141	Protein processing in endoplasmic reticulum	1/120	0.932009	0.932009	Genetic Information Processing	Folding, sorting and degradation
Ratio_in_study：The proportion of this KEGG in the target gene set
